# Supplementary material for: Florigen and cytokinin signaling antagonistically regulate FLOWERING LOCUS T-LIKE1 to drive a florigen relay that facilitates inflorescence development in rice
Source: Sci Adv. 2025 Dec 19;11(51):eadv1424. doi: 10.1126/sciadv.adv1424 (PMC12716427; doi:10.1126/sciadv.adv1424)
Supplement: Supplementary file 2 — Tables S1 to S5 [file sciadv.adv1424_tables_s1_to_s5.zip]

Archive with 1 entries (1 files):
- adv1424_tables_s1_to_s5.xlsx
