# Supplementary material for: Florigen and cytokinin signaling antagonistically regulate FLOWERING LOCUS T-LIKE1 to drive a florigen relay that facilitates inflorescence development in rice
Source: Sci Adv. 2025 Dec 19;11(51):eadv1424. doi: 10.1126/sciadv.adv1424 (PMC12716427; doi:10.1126/sciadv.adv1424)
Supplement: Supplementary file 2 — Tables S1 to S5 [file sciadv.adv1424_tables_s1_to_s5.zip › adv1424_tables_s1_to_s5.xlsx]

## Sheet: Table S1
Table S1. DEGs between Koshihikari and NIL-Gn1 during the early stages of inflorescence development.
Raw UMI counts, q-values, and annotations (MSU7) are shown. Colomn names indicate genotype_stage_replicates.
Locus_ID	Koshihikari_R1_1	Koshihikari_R1_2	Koshihikari_R1_3	Koshihikari_R1_4	Koshihikari_R1_5	Koshihikari_R2_1	Koshihikari_R2_2	Koshihikari_R2_3	Koshihikari_R2_4	Koshihikari_R2_5	NIL_Gn1_R1_1	NIL_Gn1_R1_2	NIL_Gn1_R1_3	NIL_Gn1_R1_4	NIL_Gn1_R1_5	NIL_Gn1_R1_6	NIL_Gn1_R1_7	NIL_Gn1_R1_8	NIL_Gn1_R2_1	NIL_Gn1_R2_2	NIL_Gn1_R2_4	NIL_Gn1_R2_5	NIL_Gn1_R2_6	NIL_Gn1_R2_7	NIL_Gn1_R2_8	NIL_Gn1_R2_9	q-value	annotation
LOC_Os01g42190	2	6	2	1	2	4	3	16	0	1	0	0	0	2	1	1	0	0	3	0	1	0	0	0	1	0	0.00228078	heat shock protein DnaJ, putative, expressed
LOC_Os01g01340	8	7	7	12	12	65	5	8	0	0	2	3	10	3	3	2	3	1	7	2	14	4	0	5	2	2	0.00277844	light-induced protein 1-like, putative, expressed
LOC_Os09g36140	4	2	2	5	18	1	3	5	0	0	0	0	0	0	3	0	0	1	2	0	0	6	1	0	0	0	0.0480047	RNA recognition motif 2 domain containing protein, expressed
LOC_Os01g15270	173	177	221	261	347	1487	181	312	9	28	38	25	106	259	63	101	59	33	38	151	54	86	43	39	75	82	7.89e-08	expressed protein
LOC_Os10g37290	2	3	8	5	11	30	8	7	0	0	2	1	4	0	0	1	1	0	1	0	1	0	1	1	3	3	8.74e-06	DEFL6 - Defensin and Defensin-like DEFL family, expressed
LOC_Os07g15270	1	2	1	0	10	0	1	3	3	1	0	0	3	1	0	0	0	0	0	1	0	0	0	0	3	2	0.025285	RNA-binding region RNP-1, putative, expressed
LOC_Os12g04204	1	7	4	3	7	30	5	8	1	0	0	0	3	4	0	0	4	1	1	3	4	4	3	1	3	2	0.00230635	expressed protein
LOC_Os04g48870	2	3	1	4	3	9	1	3	0	1	1	0	1	0	0	0	0	0	0	0	0	0	0	2	2	0	0.00142973	nitrilase-associated protein, putative, expressed
LOC_Os01g12340	2	3	3	5	9	4	2	5	0	1	0	0	0	0	1	0	0	0	0	0	0	0	0	0	0	0	6.61e-12	retrotransposon protein, putative, unclassified, expressed
LOC_Os04g58280	10	18	9	17	14	90	9	17	4	6	4	1	21	19	7	3	6	7	11	20	16	7	8	4	15	16	0.00326343	stem-specific protein TSJT1, putative, expressed
LOC_Os01g14770	3	3	5	3	8	1	3	3	3	0	0	0	0	0	0	0	0	0	1	0	0	0	0	0	0	0	1.12e-09	retrotransposon protein, putative, unclassified, expressed
LOC_Os01g05530	0	1	0	0	0	0	0	0	0	0	0	2	4	3	3	2	1	2	1	3	0	1	1	1	4	9	0.0186908	expressed protein
LOC_Os11g47944	1	0	1	7	6	1	1	2	2	1	0	0	2	1	1	0	0	0	0	0	2	0	0	1	0	3	0.0211304	thaumatin, putative, expressed
LOC_Os01g05510	0	1	0	0	0	0	0	0	0	0	2	3	9	19	0	4	1	4	2	11	2	11	7	0	4	8	7.54e-05	expressed protein
LOC_Os03g55389	1	3	2	3	13	7	4	4	1	0	1	1	5	0	1	1	0	0	0	4	1	1	2	4	0	4	0.0476915	casein kinase II subunit alpha-1, putative, expressed
LOC_Os03g16350	0	1	4	1	2	2	2	5	0	0	3	10	24	30	9	5	10	7	4	2	4	1	1	4	7	10	0.0381086	DNA binding protein, putative, expressed
LOC_Os08g06370	2	4	4	4	12	2	1	3	1	1	2	0	4	1	1	2	3	2	2	1	1	0	0	2	4	1	0.0481623	MYB family transcription factor, putative, expressed
LOC_Os03g47610	2	4	1	1	0	1	1	8	5	2	1	2	2	1	1	1	0	0	0	2	2	1	0	0	2	1	0.0255356	thiamine biosynthesis protein thiC, putative, expressed
LOC_Os01g03680	5	11	4	7	5	5	8	0	1	1	97	26	50	140	33	12	41	47	20	32	19	36	56	19	18	28	3.3e-07	BBTI8 - Bowman-Birk type bran trypsin inhibitor precursor, expressed
LOC_Os01g12710	4	2	5	7	18	2	1	6	3	3	0	1	3	8	2	1	2	2	4	5	3	4	2	1	2	2	0.0213987	oxidoreductase, short chain dehydrogenase/reductase family domain containing protein, expressed
LOC_Os01g62610	1	1	0	3	4	6	1	4	1	0	0	1	4	2	1	0	0	0	0	1	0	0	0	0	1	0	0.0199896	peptidyl-prolyl cis-trans isomerase, FKBP-type, putative, expressed
LOC_Os10g25310	1	2	1	6	6	0	0	5	1	2	0	1	0	0	0	0	3	0	0	1	1	0	0	1	0	0	0.00893576	SPX domain containing protein, putative, expressed
LOC_Os07g06090	0	0	0	1	2	0	0	1	0	0	0	2	4	2	6	1	0	2	0	3	6	1	1	2	9	4	0.0447813	expressed protein
LOC_Os03g04940	0	0	1	0	0	0	0	1	0	1	3	2	9	3	2	3	2	0	5	4	1	2	0	3	4	2	0.0191001	methyltransferase, putative, expressed
LOC_Os03g29190	4	0	4	3	5	4	3	9	0	1	3	1	4	1	1	1	0	0	0	2	0	2	0	0	0	0	0.00665507	PDI, putative, expressed
LOC_Os10g10360	2	2	4	5	7	1	3	1	1	1	1	0	1	0	0	0	1	0	0	2	0	0	0	2	1	8	0.0410223	NBS-LRR disease resistance protein, putative, expressed
LOC_Os04g02530	4	6	2	3	11	16	4	7	0	1	2	0	3	2	0	3	1	2	0	7	2	0	0	3	4	3	0.0118049	expressed protein
LOC_Os08g05550	1	1	2	8	1	1	2	7	1	4	0	3	1	2	0	0	2	1	0	2	2	0	0	1	1	0	0.0217176	expressed protein
LOC_Os01g03570	7	7	10	9	23	9	3	18	4	7	0	0	5	2	1	0	1	0	3	1	3	1	2	3	1	4	4.49e-21	transcription factor X1, putative, expressed
LOC_Os10g04180	0	0	0	0	0	0	1	0	1	0	2	4	9	4	1	0	1	1	1	4	5	5	2	0	3	5	0.0149687	NB-ARC domain containing protein, expressed
LOC_Os07g03050	1	4	1	7	9	8	4	10	1	1	0	1	1	0	0	2	0	0	0	1	0	1	0	1	0	2	1.99e-07	expressed protein
LOC_Os01g03020	14	11	25	32	46	8	18	25	13	23	1	1	5	4	3	2	3	3	2	2	2	0	3	0	3	7	4.84e-41	tRNA synthetase class I, putative, expressed
LOC_Os01g11230	2	3	4	22	36	11	5	9	11	4	2	8	9	8	4	3	13	4	1	10	7	7	9	4	6	1	0.0373045	SOUL heme-binding protein, putative, expressed
LOC_Os10g41300	4	2	2	3	8	1	4	5	0	2	2	1	9	0	2	0	1	0	0	2	0	1	0	1	0	2	0.0231443	expressed protein
LOC_Os03g53390	3	3	2	6	15	2	4	6	2	1	1	2	12	2	4	2	2	1	2	4	3	1	1	0	3	3	0.0397233	expressed protein
LOC_Os08g15230	0	1	0	3	4	0	1	0	0	1	4	1	15	7	4	5	5	3	5	7	0	9	3	4	7	2	0.00511244	heat shock protein-related, putative, expressed
LOC_Os06g48200	56	98	69	108	150	404	77	132	12	20	65	41	146	118	59	71	64	46	31	127	107	82	68	66	118	128	0.0357444	glycosyl hydrolases family 16, putative, expressed
LOC_Os04g48510	2	5	3	5	16	1	9	4	2	7	4	2	4	4	0	1	4	5	3	3	5	5	0	1	3	6	0.0457471	growth regulating factor protein, putative, expressed
LOC_Os01g08600	0	3	4	3	4	2	7	2	0	3	2	0	3	2	1	0	0	2	1	2	0	1	1	0	2	1	0.034781	expressed protein
LOC_Os04g33660	0	3	0	1	2	0	1	1	0	2	4	5	14	6	1	6	2	1	5	8	6	7	3	1	9	4	0.0167609	bifunctional monodehydroascorbate reductase and carbonic anhydrasenectarin-3 precursor, putative, expressed
LOC_Os09g32050	11	7	15	24	36	5	9	19	2	2	8	2	14	10	5	7	12	4	4	2	1	8	2	13	5	12	0.0111719	chaperone protein dnaJ 10, putative, expressed
LOC_Os11g15230	1	2	2	1	1	0	0	3	0	1	2	2	6	15	4	5	9	4	3	5	8	12	6	1	1	6	0.0109286	expressed protein
LOC_Os12g31380	10	11	9	9	34	6	11	18	3	2	8	4	7	18	6	5	7	4	9	8	8	11	0	3	7	9	0.0190331	initiation factor 2 subunit family domain containing protein, expressed
LOC_Os03g28080	7	5	4	1	10	4	0	14	3	2	0	2	7	6	3	3	2	2	2	2	4	4	3	0	1	3	0.0381086	ring-H2 zinc finger protein, putative, expressed
LOC_Os10g05069	1	2	2	4	2	5	0	2	1	3	1	1	0	5	0	2	0	0	0	0	1	0	1	0	0	1	0.0492521	lysosomal alpha-mannosidase precursor, putative, expressed
LOC_Os12g33922	3	6	5	3	11	4	1	7	9	10	8	17	48	19	6	10	20	13	8	28	12	14	13	9	21	23	0.0298014	NADH-ubiquinone oxidoreductase chain 3, putative, expressed
LOC_Os04g33830	5	3	4	17	8	4	2	13	3	3	1	4	2	4	3	1	5	2	5	4	3	3	4	4	7	3	0.0279829	membrane protein, putative, expressed
LOC_Os01g61560	3	1	0	1	1	1	1	5	1	1	3	5	16	7	6	1	8	7	4	10	11	7	3	1	4	3	0.0255356	phosphatidate cytidylyltransferase, putative, expressed
LOC_Os04g41238	12	7	6	9	14	4	5	12	1	0	1	1	5	2	6	0	4	0	0	1	0	0	2	1	3	2	8.58e-06	expressed protein
LOC_Os06g13670	0	0	2	1	7	0	1	1	0	0	1	3	7	3	9	3	3	2	2	4	13	8	5	1	5	10	0.0257684	E2F family transcription factor protein, putative, expressed
LOC_Os01g07950	3	6	4	6	12	6	6	4	6	3	3	3	3	2	0	0	6	3	1	1	3	0	0	2	1	1	3.52e-06	OsGrx_S15.2 - glutaredoxin subgroup II, expressed
LOC_Os12g34058	3	6	5	3	10	6	1	9	12	9	8	25	57	28	8	10	26	19	14	37	22	10	15	11	25	27	0.00580935	NADH-ubiquinone oxidoreductase chain 3, putative, expressed
LOC_Os02g42412	3	2	3	3	7	0	0	8	1	2	9	7	23	15	9	6	7	4	3	9	9	8	4	3	8	11	0.0100666	F-box/LRR-repeat protein 2, putative, expressed
LOC_Os12g38880	0	0	0	0	0	0	0	0	0	1	3	3	1	2	0	0	2	1	1	1	4	5	5	5	2	0	0.0346711	tetratricopeptide-like helical, putative, expressed
LOC_Os03g02730	2	2	11	11	4	1	5	5	2	3	3	4	2	2	0	1	2	0	1	4	3	2	3	0	3	4	0.0186908	expressed protein
LOC_Os01g08860	3	7	4	1	5	7	7	6	5	3	0	0	0	0	1	1	1	0	0	0	0	0	0	0	0	0	4.46e-13	hsp20/alpha crystallin family protein, putative, expressed
LOC_Os02g46100	0	2	1	0	1	0	0	0	0	3	1	2	4	4	10	6	7	8	6	9	4	13	7	2	4	1	0.0102255	RING-H2 finger protein, putative, expressed
LOC_Os09g39310	1	1	4	5	5	1	2	3	1	1	5	4	19	5	5	5	15	8	3	7	9	7	4	2	10	7	0.0419858	expressed protein
LOC_Os01g04814	5	3	7	6	12	3	1	7	3	5	8	8	34	19	8	7	12	13	7	18	10	13	10	9	9	14	0.0399239	vacuolar protein sorting-associating protein 4B, putative, expressed
LOC_Os07g36140	8	7	5	9	15	2	6	16	4	11	12	19	55	32	17	9	24	19	12	24	12	23	8	9	18	31	0.0231443	core histone H2A/H2B/H3/H4, putative, expressed
LOC_Os09g31466	3	1	0	0	2	2	2	1	0	0	2	4	12	12	4	7	4	1	1	6	4	5	4	2	3	7	0.0338171	expressed protein
LOC_Os12g26044	1	0	0	0	1	0	0	2	1	0	1	3	7	7	4	1	3	5	2	2	1	3	1	2	1	4	0.0281546	expressed protein
LOC_Os04g41850	0	1	2	2	2	0	0	2	0	0	1	1	9	7	1	2	9	6	2	2	5	2	1	3	11	11	0.0238091	NIN, putative, expressed
LOC_Os02g50200	6	9	6	11	28	8	7	21	1	5	8	6	15	13	7	8	3	1	1	8	11	3	0	8	4	11	0.041983	cysteine-rich repeat secretory protein precursor, putative, expressed
LOC_Os11g20790	2	9	2	4	10	3	3	5	4	6	9	10	34	12	9	10	13	8	5	13	12	18	3	10	14	26	0.0480047	adenylate kinase, putative, expressed
LOC_Os01g06490	4	7	1	10	6	3	4	14	2	4	2	0	11	8	2	1	7	3	2	3	3	2	4	1	1	0	0.0222324	OsSCP1 - Putative Serine Carboxypeptidase homologue, expressed
LOC_Os01g67520	1	1	0	1	2	0	2	1	0	0	4	1	10	8	3	5	3	1	0	7	4	8	2	3	5	3	0.0213987	VTC2, putative, expressed
LOC_Os08g45060	19	13	27	38	82	14	22	30	18	9	17	16	56	24	13	11	29	14	11	15	24	25	12	6	41	30	0.00665507	protein Kinase-like protein TMKL1 precursor, putative, expressed
LOC_Os01g10140	23	9	25	40	58	13	14	18	14	15	6	8	34	10	1	2	15	8	12	23	12	16	15	9	14	22	3.6e-06	RNA-dependent RNA polymerase, putative, expressed
LOC_Os01g71170	5	4	7	7	15	2	4	8	3	2	1	1	9	12	2	4	1	3	4	1	3	3	4	5	2	1	0.0346134	classical arabinogalactan protein 26 precursor, putative, expressed
LOC_Os02g26600	1	0	2	0	1	0	0	0	0	0	0	4	7	4	1	3	7	0	3	5	4	4	1	1	4	1	0.0312904	ATP binding, related, putative, expressed
LOC_Os11g10000	0	0	0	0	0	0	0	0	0	2	5	3	4	1	4	2	1	2	0	3	3	2	3	1	1	1	0.0437495	mTERF family protein, expressed
LOC_Os06g28840	2	2	2	6	7	1	1	5	1	3	0	1	5	2	1	0	0	1	1	1	1	5	0	0	3	3	0.0238091	expressed protein
LOC_Os01g45960	13	12	7	18	19	4	7	7	12	6	7	9	30	11	5	3	8	2	7	6	2	8	3	7	7	12	0.0197507	hydrolase, alpha/beta fold family domain containing protein, expressed
LOC_Os12g37780	0	0	3	2	2	2	0	0	1	0	4	4	12	7	2	7	4	3	2	11	5	2	3	4	6	7	0.00483356	tetratricopeptide repeat domain containing protein, expressed
LOC_Os08g37610	0	0	4	1	7	0	1	0	0	1	3	3	12	9	2	2	4	3	4	2	9	4	3	7	6	7	0.0395579	expressed protein
LOC_Os03g02010	3	2	2	9	11	1	1	10	0	4	8	8	27	16	9	6	10	5	5	10	12	13	12	7	13	8	0.0238091	DNA methyltransferase protein, putative, expressed
LOC_Os01g02430	2	0	0	0	0	0	0	0	0	2	3	2	5	4	9	2	3	2	6	3	5	5	4	4	6	5	0.00167224	TAK14, putative, expressed
LOC_Os02g57940	3	3	3	2	9	5	1	9	6	0	0	0	7	3	1	1	2	1	0	0	3	4	1	0	1	7	0.0149687	OsFBX74 - F-box domain containing protein, expressed
LOC_Os08g07900	0	0	1	1	0	0	0	0	0	0	1	2	6	2	5	4	3	6	3	1	5	2	1	0	1	4	0.00752603	retrotransposon protein, putative, LINE subclass, expressed
LOC_Os12g41180	5	7	8	16	30	5	5	20	8	11	16	27	63	19	11	26	20	23	21	29	29	13	22	24	25	25	0.034781	LSTK-1-like kinase, putative, expressed
LOC_Os09g39690	3	1	1	3	4	0	1	10	2	3	8	5	20	14	6	11	10	5	2	14	6	6	6	2	6	13	0.0381086	protein binding protein, putative, expressed
LOC_Os08g44350	8	9	12	15	17	3	11	25	6	12	16	21	71	38	24	18	22	22	20	43	25	32	19	14	34	39	0.000776205	histidine-containing phosphotransfer protein, putative, expressed
LOC_Os06g09610	3	0	3	5	6	2	2	7	1	3	0	0	4	2	3	2	1	0	1	3	0	0	0	3	2	4	0.0188349	peroxiredoxin, putative, expressed
LOC_Os03g60190	0	1	0	2	8	0	1	2	0	0	1	4	11	5	0	3	6	4	3	1	9	6	3	5	6	9	0.0480047	oxidoreductase, 2OG-Fe oxygenase family protein, putative, expressed
LOC_Os04g35770	3	4	1	3	2	3	1	4	1	3	0	0	1	2	0	1	0	0	0	1	0	0	1	1	0	1	0.000100843	pectinesterase, putative, expressed
LOC_Os12g36950	3	5	12	14	19	6	5	11	4	2	2	9	8	4	2	0	3	2	2	7	10	2	4	4	9	9	0.0095794	CTP synthase, putative, expressed
LOC_Os07g32790	3	6	6	0	11	3	3	6	0	3	6	10	17	18	3	10	8	8	5	14	14	9	6	8	14	26	0.0390844	ankyrin repeat domain containing protein, expressed
LOC_Os12g34062	4	7	4	5	13	9	2	6	10	7	12	27	57	41	14	16	34	19	20	48	26	21	17	15	20	22	2.31e-06	mitochondrial ribosomal protein S12, putative, expressed
LOC_Os02g13400	4	4	9	5	18	8	5	10	5	3	0	2	6	4	4	3	9	2	3	6	6	8	3	4	6	14	0.024652	expressed protein
LOC_Os11g32810	0	0	0	1	0	0	0	2	0	0	5	1	1	3	1	1	4	2	4	3	4	0	5	1	2	2	0.0211304	Leucine Rich Repeat family protein, expressed
LOC_Os01g18100	1	0	0	2	1	0	2	1	0	0	4	1	3	3	3	2	2	5	4	7	4	3	1	1	3	6	0.0410223	OsRhmbd3 - Putative Rhomboid homologue, expressed
LOC_Os01g69940	1	1	2	2	5	1	0	4	2	1	5	6	8	5	5	4	8	5	4	4	8	8	3	2	10	14	0.0183091	OsFBX32 - F-box domain containing protein, expressed
LOC_Os12g37640	4	2	3	7	9	3	4	6	2	1	4	0	4	3	4	2	3	1	0	3	2	2	0	0	2	5	0.0095794	xaa-Pro aminopeptidase, putative, expressed
LOC_Os01g07360	1	1	0	1	1	1	1	4	0	0	3	6	9	1	3	6	4	4	3	4	4	3	3	3	10	9	0.00779085	KIP1, putative, expressed
LOC_Os08g41340	2	5	1	4	4	3	0	5	0	1	5	3	16	8	7	6	2	7	7	10	12	3	10	6	8	18	0.022337	ras-related protein, putative, expressed
LOC_Os09g31490	2	1	4	6	7	0	2	7	3	0	4	3	17	12	9	9	10	6	11	15	24	17	9	9	8	9	0.00202727	reductase, putative, expressed
LOC_Os02g39820	5	6	1	3	6	2	2	3	2	0	6	5	23	6	3	9	9	8	5	10	9	10	9	17	16	21	0.0124147	PPR repeat domain containing protein, putative, expressed
LOC_Os06g09130	4	1	2	7	5	1	2	4	2	4	3	0	5	1	0	1	2	3	1	4	2	0	1	1	1	3	0.0373746	glutamate receptor 2.8 precursor, putative, expressed
LOC_Os09g39580	7	6	11	14	25	9	13	15	1	5	8	7	22	19	4	5	7	3	5	4	8	4	0	3	2	9	0.0109286	calmodulin-binding heat-shock protein, putative, expressed
LOC_Os03g51470	0	3	3	4	6	1	1	1	1	1	5	6	12	11	5	6	9	9	2	10	8	7	4	2	6	16	0.00580935	expressed protein
LOC_Os01g07920	1	5	0	5	4	4	5	7	3	2	0	0	3	5	1	1	3	1	0	1	1	3	2	1	2	1	0.00603022	prolyl 4-hydroxylase, putative, expressed
LOC_Os02g06650	7	10	5	9	15	6	8	17	3	4	14	10	46	25	17	13	18	17	11	31	23	22	12	10	20	28	0.00584924	COX VIIa, putative, expressed
LOC_Os07g01140	5	3	4	9	7	5	4	3	4	1	11	13	27	19	9	11	15	10	4	6	8	7	12	7	11	21	0.0425187	MBTB12 - Bric-a-Brac, Tramtrack, Broad Complex BTB domain with Meprin and TRAF Homology MATH domain, expressed
LOC_Os12g20310	8	3	8	14	19	4	5	19	4	1	12	17	48	37	20	15	20	21	7	15	12	28	13	21	24	27	0.00378938	sarcoma antigen NY-SAR-91, putative, expressed
LOC_Os01g05630	35	31	29	33	49	11	23	54	19	20	35	55	149	68	61	42	57	47	28	69	90	63	39	36	84	86	0.00488592	Core histone H2A/H2B/H3/H4 domain containing protein, putative, expressed
LOC_Os05g50120	3	1	3	2	6	1	5	4	3	2	0	1	5	2	1	0	2	0	0	0	1	2	3	0	2	4	0.00800734	CGMC_MAPKCMGC_2.3 - CGMC includes CDA, MAPK, GSK3, and CLKC kinases, expressed
LOC_Os01g03180	13	12	2	13	30	13	8	24	3	5	4	4	24	11	5	7	9	10	4	9	15	13	10	3	7	8	0.0222324	retrotransposon protein, putative, unclassified, expressed
LOC_Os05g05950	8	14	9	9	24	11	8	29	6	3	5	3	14	6	6	9	2	5	4	10	13	15	9	6	18	12	0.022337	TOC159, putative, expressed
LOC_Os12g39970	3	1	9	11	16	5	5	5	4	3	42	42	131	105	44	50	86	53	30	61	88	57	68	62	106	80	1.28e-51	expressed protein
LOC_Os05g01100	5	8	13	12	27	8	16	14	9	5	2	6	13	14	2	11	19	2	4	5	14	6	9	2	6	9	0.0097377	expressed protein
LOC_Os12g17080	0	0	0	2	1	0	1	0	0	0	7	0	5	4	3	4	4	1	1	2	4	5	2	6	4	7	0.00403108	pentatricopeptide, putative, expressed
LOC_Os03g17260	0	4	9	6	14	4	6	12	7	7	7	1	9	9	5	2	3	0	0	4	1	0	0	3	5	8	0.012032	expressed protein
LOC_Os01g52110	10	15	16	23	26	46	10	30	11	2	7	18	33	17	9	9	25	5	5	17	20	9	11	13	6	23	0.0302061	RING finger and CHY zinc finger domain-containing protein 1, putative, expressed
LOC_Os01g09510	26	39	52	58	75	35	47	88	31	45	84	93	262	167	82	73	89	78	63	136	111	132	75	99	130	208	9.34e-08	60S acidic ribosomal protein, putative, expressed
LOC_Os09g08910	27	24	29	36	66	30	17	59	21	15	52	45	151	77	37	43	101	37	50	74	108	65	52	19	56	85	0.024652	ATP synthase, putative, expressed
LOC_Os06g12649	4	6	5	11	11	3	3	10	5	2	1	0	3	2	1	0	2	3	1	3	2	3	6	3	10	1	0.0011434	expressed protein
LOC_Os04g59330	18	26	22	37	62	27	16	34	11	18	9	9	37	14	25	13	17	8	13	17	23	29	9	21	21	35	1.33e-05	expressed protein
LOC_Os12g40830	1	0	2	0	6	0	1	1	1	1	8	11	12	6	8	5	5	5	1	6	2	4	8	2	6	9	0.00590117	kinase, pfkB family, putative, expressed
LOC_Os02g05620	4	14	18	11	32	7	11	17	11	4	6	7	24	11	10	5	7	13	4	12	20	14	7	4	12	11	0.0316583	ATEXO70G1, putative, expressed
LOC_Os06g22700	2	5	2	3	8	1	2	2	2	2	10	4	12	13	3	10	9	6	10	8	18	4	6	5	8	12	0.0327787	zinc finger family protein, putative, expressed
LOC_Os03g06610	7	7	10	19	15	6	5	19	11	6	7	5	25	9	7	5	15	2	4	6	4	10	7	3	3	15	0.0149687	expressed protein
LOC_Os09g21380	8	5	16	13	20	10	3	15	3	5	2	5	18	5	2	3	7	2	5	5	4	3	2	5	6	14	0.000146915	expressed protein
LOC_Os01g23740	6	5	1	6	8	2	5	7	2	4	7	12	23	26	9	4	8	10	6	13	15	7	8	10	14	24	0.0238091	OsPDIL2-2 protein disulfide isomerase PDIL2-2, expressed
LOC_Os03g41200	4	6	2	11	12	4	3	5	4	3	8	6	30	15	8	6	12	9	6	15	23	22	12	9	26	20	0.0231443	retrotransposon protein, putative, unclassified, expressed
LOC_Os02g56300	1	1	0	2	1	0	0	0	1	0	4	2	7	5	3	2	3	2	2	0	7	4	6	1	5	7	0.00800734	aminotransferase, classes I and II, domain containing protein, expressed
LOC_Os01g13260	30	15	8	32	48	11	14	35	11	13	12	13	29	18	10	3	6	13	11	16	21	11	15	11	18	29	0.000161329	cyclin-A1, putative, expressed
LOC_Os02g01960	6	9	11	14	18	6	12	16	9	6	11	32	57	31	17	22	20	18	12	26	33	25	17	14	39	57	0.00378938	tetratricopeptide repeat domain containing protein, expressed
LOC_Os05g23720	43	51	67	82	121	47	47	97	36	54	71	76	255	147	85	71	126	92	57	113	115	140	82	89	102	144	0.0456376	mitochondrial carrier protein, putative, expressed
LOC_Os03g57240	17	6	14	19	33	19	18	35	13	14	34	34	86	61	42	30	41	38	16	18	49	31	26	35	43	45	0.0425187	ZOS3-19 - C2H2 zinc finger protein, expressed
LOC_Os02g26440	4	6	3	2	15	1	3	5	4	3	11	9	25	17	16	13	9	14	7	16	8	13	6	5	12	11	0.022337	prefoldin subunit, putative, expressed
LOC_Os06g04020	124	133	164	316	457	252	127	233	87	54	83	81	279	197	129	97	197	173	93	188	236	145	112	89	159	156	0.00027081	histone H1, putative, expressed
LOC_Os07g25420	12	10	8	20	37	5	8	25	7	10	21	17	63	41	23	19	28	19	13	42	36	25	22	22	27	42	0.0152749	26S proteasome non-ATPase regulatory subunit 8, putative, expressed
LOC_Os03g01190	27	11	14	21	31	22	22	38	9	11	9	7	52	20	12	17	22	16	10	21	21	25	10	7	19	24	0.0095794	dehydrogenase, putative, expressed
LOC_Os02g35100	5	2	6	6	5	1	1	7	0	0	7	11	19	6	5	6	13	9	5	13	7	11	7	8	11	13	0.00665507	DDT domain containing protein, putative, expressed
LOC_Os01g10020	2	7	3	11	10	7	4	7	2	4	2	4	13	7	4	5	4	1	0	5	3	5	3	2	4	7	0.0480047	ectonucleotide pyrophosphatase/phosphodiesterase family member 1, putative, expressed
LOC_Os02g40490	1	0	2	2	2	0	0	1	0	0	4	7	7	5	2	3	2	2	2	2	3	7	2	2	4	6	0.0190182	expressed protein
LOC_Os07g42890	12	3	9	5	17	7	5	9	5	5	3	3	11	5	3	7	5	7	4	4	8	6	2	6	5	10	0.0190182	GRAM domain containing protein, expressed
LOC_Os04g42200	1	2	0	2	2	0	1	5	0	4	1	3	12	10	7	4	6	4	5	9	5	7	7	7	13	10	0.00561539	expressed protein
LOC_Os08g23430	0	0	4	2	5	2	0	1	1	0	4	7	14	11	7	9	6	4	1	13	11	9	3	6	5	12	4.07e-05	starch binding domain containing protein, putative, expressed
LOC_Os07g08790	30	25	41	34	61	15	22	47	13	16	20	17	78	46	28	19	30	16	11	41	22	31	12	20	29	44	0.0107156	targeting protein for Xklp2, putative, expressed
LOC_Os08g15204	7	3	9	2	13	1	3	9	4	5	9	9	22	20	6	10	15	13	16	23	29	9	8	9	15	17	0.02814	thioredoxin domain-containing protein 9, putative, expressed
LOC_Os06g08564	25	12	21	29	38	21	18	35	24	14	18	17	60	20	19	18	32	16	11	18	21	28	14	13	18	33	0.00800734	OsRCI2-8 - Putative low temperature and salt responsive protein, expressed
LOC_Os12g41230	37	37	44	55	65	15	29	64	19	21	49	60	152	89	50	66	57	47	43	76	77	59	48	41	91	117	0.0470023	tesmin/TSO1-like CXC domain containing protein, expressed
LOC_Os11g03900	0	0	0	2	7	0	0	0	1	0	1	6	7	5	4	5	4	9	5	8	4	8	3	2	5	4	0.00403108	glucosamine--fructose-6-phosphate aminotransferase 1, putative, expressed
LOC_Os04g48060	7	6	9	7	12	3	7	11	2	3	11	7	31	19	11	14	9	10	8	18	18	18	19	10	27	33	0.0208948	RFC2 - Putative clamp loader of PCNA, replication factor C subunit 2, expressed
LOC_Os07g41280	16	9	11	33	19	16	13	17	6	9	2	11	19	14	8	4	14	14	9	21	18	13	6	4	10	14	0.00603022	6-phosphogluconolactonase, putative, expressed
LOC_Os01g05070	9	10	12	13	13	10	7	9	4	5	16	16	46	25	24	8	26	14	17	18	42	18	20	14	33	32	0.00665507	expressed protein
LOC_Os05g41750	11	10	12	12	25	2	4	24	7	4	5	2	21	12	6	7	8	9	9	9	11	9	2	4	9	17	0.0464519	RecF/RecN/SMC N terminal domain containing protein, expressed
LOC_Os01g16240	23	23	25	26	37	12	19	35	11	18	27	34	102	68	39	27	51	39	23	64	60	55	42	44	55	71	7.49e-05	OsCam1-3 - Calmodulin, expressed
LOC_Os12g37410	60	35	85	74	106	47	53	111	35	34	58	48	173	94	66	46	68	52	26	72	96	65	50	41	55	97	0.0477249	CPuORF5 - conserved peptide uORF-containing transcript, expressed
LOC_Os03g27770	16	14	10	6	24	11	7	21	6	12	13	6	30	13	8	4	9	13	7	15	11	10	10	9	7	11	0.0474969	heme oxygenase 2, putative, expressed
LOC_Os05g41210	63	44	75	85	143	29	57	113	46	38	108	109	259	162	94	84	112	88	66	133	142	138	72	68	119	175	0.034781	OsCam2 - Calmodulin, expressed
LOC_Os01g13660	8	9	11	13	32	9	10	17	7	7	20	20	50	52	18	19	20	18	10	22	37	24	23	21	22	28	0.0302061	expressed protein
LOC_Os01g04730	19	16	17	27	24	14	10	36	5	14	34	24	76	55	23	25	30	25	19	38	35	49	29	31	40	66	0.0167609	ribosomal protein L24, putative, expressed
LOC_Os02g44370	12	4	9	13	18	7	8	28	12	6	21	15	53	25	28	25	23	18	12	37	31	33	13	26	26	42	0.00838774	scarecrow, putative, expressed
LOC_Os03g16010	15	26	33	43	58	18	24	24	16	13	11	14	42	30	17	13	22	11	12	21	36	18	18	13	15	37	7.15e-06	BRASSINOSTEROID INSENSITIVE 1-associated receptor kinase 1 precursor, putative, expressed
LOC_Os06g13680	26	46	44	58	91	31	36	68	31	21	55	58	168	92	47	57	98	65	45	87	120	70	67	61	94	102	0.0222324	B12D protein, putative, expressed
LOC_Os01g09000	7	2	5	7	12	3	0	9	3	4	10	6	20	26	11	13	14	15	8	14	22	19	6	8	18	28	0.0011434	glutaminyl-tRNA synthetase, putative, expressed
LOC_Os11g03970	8	6	10	11	22	9	9	14	4	10	7	4	20	8	6	2	10	5	1	10	14	10	1	9	7	11	0.0039777	CAMK_KIN1/SNF1/Nim1_like.5 - CAMK includes calcium/calmodulin depedent protein kinases, expressed
LOC_Os05g39850	4	3	7	7	17	1	3	6	5	1	9	16	27	27	11	8	13	4	10	13	16	14	7	11	21	20	0.00590117	MCM3 - Putative minichromosome maintenance MCM complex subunit 3, expressed
LOC_Os03g63970	20	18	53	40	69	33	36	75	30	12	22	25	85	30	31	30	35	14	16	26	30	33	23	17	24	59	0.00142973	gibberellin 20 oxidase 1, putative, expressed
LOC_Os01g41190	2	4	6	11	26	2	5	16	3	6	8	15	36	16	20	10	17	13	18	15	23	29	22	14	24	17	0.0149687	glycine-rich protein, putative, expressed
LOC_Os05g28010	4	7	5	15	19	6	8	12	8	7	5	3	20	12	4	7	2	6	4	8	7	8	3	4	7	19	0.0213987	TATA-binding protein-associated factor TAFII55 family protein, putative, expressed
LOC_Os12g29520	106	89	121	142	201	76	94	168	57	61	93	90	274	134	94	80	119	63	78	114	132	103	84	61	102	147	5.55e-06	auxin response factor, putative, expressed
LOC_Os11g41990	13	13	8	14	21	6	6	12	3	9	3	3	16	7	6	3	3	5	10	7	11	14	7	3	6	14	0.00603022	armadillo/beta-catenin-like repeat family protein, expressed
LOC_Os07g10480	5	1	3	3	6	2	4	5	3	3	2	0	2	2	4	1	2	0	1	4	3	1	1	3	1	2	0.0192138	expressed protein
LOC_Os08g45030	14	21	19	31	42	27	10	23	8	10	10	5	43	26	15	10	14	12	7	24	28	25	17	2	9	8	0.0106672	multidrug resistance protein, putative, expressed
LOC_Os07g41730	3	6	5	4	7	1	3	5	3	3	7	4	22	14	10	7	10	7	7	21	21	7	13	7	18	21	0.00574958	OsPOP16 - Putative Prolyl Oligopeptidase homologue, expressed
LOC_Os03g16874	1	6	3	2	9	1	1	4	3	3	6	7	16	12	4	7	11	5	3	14	18	10	9	7	14	18	0.00617543	expressed protein
LOC_Os05g39840	8	5	9	9	17	6	4	19	7	5	9	5	15	12	7	3	6	4	6	11	9	9	2	6	2	10	0.0381086	expressed protein
LOC_Os03g08020	86	83	100	144	197	78	83	219	67	73	131	150	387	259	137	155	163	131	105	213	222	259	129	113	203	291	0.0190331	elongation factor Tu, putative, expressed
LOC_Os12g36194	11	10	14	25	19	6	7	26	10	8	3	6	18	19	13	9	5	5	14	10	9	7	4	3	7	13	0.00154124	nucleoside diphosphate kinase, putative, expressed
LOC_Os08g42600	9	10	8	15	22	5	11	20	6	4	6	5	19	13	9	1	10	6	6	7	13	10	3	5	6	9	0.00119056	retinoblastoma-related protein-like, putative, expressed
LOC_Os03g12320	8	6	6	6	10	3	4	12	3	5	3	5	11	7	7	1	3	1	5	2	2	2	1	3	4	10	0.0121719	UDP-3-O- N-acetylglucosamine deacetylase, putative, expressed
LOC_Os03g01270	12	5	16	23	21	6	14	25	2	6	6	6	15	12	10	1	16	12	3	10	19	4	7	5	3	12	0.0231443	expansin precursor, putative, expressed
LOC_Os06g15570	5	6	9	12	9	3	3	10	3	2	5	1	6	10	1	3	4	1	0	6	9	6	6	2	4	5	0.0390602	retrotransposon protein, putative, unclassified, expressed
LOC_Os09g13630	2	2	2	5	6	4	3	6	1	2	1	8	17	8	2	7	7	9	15	14	9	14	12	7	12	13	0.0338171	ZOS9-03 - C2H2 zinc finger protein, expressed
LOC_Os04g44780	23	16	21	25	50	14	17	41	10	19	20	19	33	29	15	13	15	9	17	28	23	22	27	12	12	27	0.00665507	beta-expansin precursor, putative, expressed
LOC_Os03g22720	47	40	57	90	96	58	43	77	45	39	47	45	149	85	62	50	82	55	38	66	89	67	42	42	60	91	0.0346134	expressed protein
LOC_Os01g05610	53	53	63	67	99	17	48	109	49	49	33	39	128	71	38	30	43	42	20	49	69	54	27	20	78	80	2.94e-05	Core histone H2A/H2B/H3/H4 domain containing protein, putative, expressed
LOC_Os06g51430	16	6	9	5	16	7	13	18	12	7	8	5	22	3	7	4	5	5	8	8	10	9	9	5	16	13	0.0261092	signal peptide peptidase-like 2B, putative, expressed
LOC_Os07g31380	0	2	1	1	7	1	1	4	1	2	11	4	9	7	3	3	2	5	8	9	9	10	4	4	7	8	0.0338171	NAD-dependent malic enzyme, mitochondrial precursor, putative, expressed
LOC_Os02g33770	12	11	14	18	15	8	4	11	10	7	2	9	23	12	9	5	11	4	6	7	14	11	2	13	6	14	0.0338171	homeodomain, putative, expressed
LOC_Os03g58900	21	7	22	17	36	10	14	24	14	15	8	5	29	15	11	14	15	17	13	22	15	14	12	5	15	14	0.00142973	galactosyltransferase family protein, putative, expressed
LOC_Os03g27390	38	27	44	50	95	33	30	68	22	20	24	21	57	59	28	33	40	30	38	51	59	52	35	35	39	41	0.0108667	CPuORF35 - conserved peptide uORF-containing transcript, expressed
LOC_Os01g04650	28	24	38	47	74	24	22	53	20	18	25	33	72	45	16	23	40	21	13	16	35	22	18	23	36	48	0.000352055	PB1 domain containing protein, expressed
LOC_Os02g53420	27	34	35	35	65	35	29	46	18	20	28	27	83	42	22	25	43	25	24	48	36	42	32	22	34	60	0.0381086	DnaK family protein, putative, expressed
LOC_Os03g51640	4	2	3	4	12	6	2	9	5	7	26	7	31	19	14	14	17	21	6	18	27	23	25	12	23	14	0.000200683	expressed protein
LOC_Os02g55060	105	89	127	153	199	118	102	231	66	42	108	73	285	169	99	108	124	89	62	151	146	144	100	74	104	176	0.00838774	cytochrome b5-like Heme/Steroid binding domain containing protein, expressed
LOC_Os04g40040	49	28	35	73	79	37	22	55	21	44	26	24	50	36	18	13	19	29	23	34	35	18	33	21	30	48	6.8e-09	copper methylamine oxidase precursor, putative, expressed
LOC_Os02g50960	7	11	16	16	11	4	6	10	0	3	11	18	35	26	17	23	13	18	20	34	24	18	9	10	22	21	0.0382862	auxin efflux carrier component, putative, expressed
LOC_Os03g08010	71	74	88	114	157	64	80	195	67	65	112	145	318	239	125	125	136	129	93	192	186	191	101	128	203	269	0.0121847	elongation factor Tu, putative, expressed
LOC_Os01g52500	25	27	37	46	51	23	40	62	9	13	15	16	69	32	30	33	27	15	19	34	34	30	18	34	24	36	0.0198672	NADP-dependent malic enzyme, putative, expressed
LOC_Os10g30750	27	13	28	30	50	19	25	27	13	10	11	9	36	25	13	21	33	20	15	25	27	22	20	10	19	31	0.00665507	appr-1-p processing enzyme family protein, putative, expressed
LOC_Os06g03514	18	18	23	39	46	22	9	36	6	9	14	12	37	20	13	7	14	11	13	26	32	26	12	21	16	33	0.0211304	expressed protein
LOC_Os03g51250	13	10	18	21	33	9	9	38	14	11	27	25	56	64	42	18	37	43	26	34	27	43	21	27	34	47	0.0218033	adenylyl cyclase-associated protein, putative, expressed
LOC_Os01g01689	2	2	4	2	5	3	1	5	3	0	6	4	12	9	11	5	8	5	3	11	13	6	5	9	7	11	0.0213987	phosphatidylinositol 3- and 4-kinase family protein, expressed
LOC_Os12g40760	5	7	7	10	13	8	7	9	3	7	3	2	7	6	4	4	5	7	3	7	5	8	1	2	8	6	0.00120925	expressed protein
LOC_Os06g35030	13	10	21	20	33	16	18	32	14	10	15	16	40	20	8	6	22	9	15	20	28	18	7	13	18	33	0.0410854	RNA recognition motif containing protein, putative, expressed
LOC_Os04g40180	14	10	19	13	27	9	6	26	10	16	3	4	20	13	8	9	8	7	3	27	25	12	10	5	7	13	0.00277844	expressed protein
LOC_Os03g30430	166	163	183	241	362	139	140	341	120	128	167	174	454	286	162	173	221	187	90	268	286	222	171	158	212	286	6.68e-05	nitrilase-associated protein, putative, expressed
LOC_Os03g44560	49	36	59	81	137	55	50	102	44	38	54	61	110	89	54	53	95	52	25	47	75	63	50	38	72	76	0.00779085	expp1 protein precursor, putative, expressed
LOC_Os04g18090	239	218	214	408	582	216	176	384	134	112	166	178	490	394	239	178	307	258	161	289	397	254	213	199	325	343	0.00665507	histone H1, putative, expressed
LOC_Os09g32500	83	88	102	117	183	68	81	177	68	63	61	92	213	122	84	87	73	63	44	123	94	86	60	94	114	168	2.25e-05	60S ribosomal protein L32, putative, expressed
LOC_Os03g43930	61	64	109	131	146	73	86	177	46	44	55	71	198	117	62	81	90	48	57	164	107	96	59	56	103	130	0.00500898	START domain containing protein, expressed
LOC_Os07g41370	54	44	87	141	176	40	61	108	83	54	49	40	123	105	55	56	89	68	45	110	145	106	92	53	84	102	0.0452154	OsMADS18 - MADS-box family gene with MIKCc type-box, expressed
LOC_Os10g02814	13	9	18	29	36	17	12	21	12	26	13	14	29	27	23	14	16	9	7	17	19	21	12	5	10	16	0.00800734	G-protein alpha subunit, putative, expressed
LOC_Os02g43150	28	30	39	45	85	20	40	58	25	34	27	25	65	62	44	36	56	25	29	53	59	39	32	17	35	48	0.0440997	GATA zinc finger domain containing protein, expressed
LOC_Os05g11990	14	17	13	27	25	9	9	22	13	10	3	16	26	24	8	8	14	9	5	9	15	11	6	10	20	30	0.00665507	TTL1, putative, expressed
LOC_Os09g06719	9	5	8	9	17	10	7	16	11	7	7	2	18	10	10	6	12	3	4	8	6	4	4	13	6	13	0.0342374	expressed protein
LOC_Os09g01590	5	4	3	3	5	3	1	5	2	2	1	1	4	0	1	1	1	5	0	5	3	2	2	0	2	2	0.047686	triacylglycerol lipase 1 precursor, putative, expressed
LOC_Os06g45440	19	27	19	27	42	14	20	47	14	16	39	36	78	77	41	35	36	35	21	47	65	34	29	36	53	76	0.043202	haloacid dehalogenase-like hydrolase domain-containing protein 3, putative, expressed
LOC_Os01g73780	25	18	36	47	60	29	36	42	11	10	19	19	63	45	25	24	26	13	14	29	46	27	20	24	42	51	0.0480047	chloroplast outer envelope 24 kD protein, putative, expressed
LOC_Os07g26490	7	10	6	13	12	8	11	15	2	3	5	3	13	6	5	2	9	6	1	12	6	2	4	5	13	12	0.0231443	ankyrin repeat domain containing protein, expressed
LOC_Os05g02070	782	1102	1046	1124	1549	895	902	1860	758	793	1059	1011	2335	1549	1117	1019	955	707	813	1580	1496	1344	606	1075	917	1347	0.0480047	expressed protein
LOC_Os03g27320	31	28	40	59	68	29	25	52	15	11	17	19	53	30	25	22	28	35	21	52	50	23	34	27	37	42	0.0186908	steroid binding protein, putative, expressed
LOC_Os02g25230	7	13	13	21	18	12	14	20	13	12	6	6	26	11	13	5	6	16	11	13	7	26	5	11	14	15	0.0333232	expressed protein
LOC_Os11g43970	40	50	40	43	80	37	33	59	17	18	28	26	68	60	34	47	43	32	28	39	31	35	29	20	37	55	0.00665507	AAA-type ATPase family protein, putative, expressed
LOC_Os01g40700	14	10	19	15	21	14	16	14	5	4	5	12	24	18	8	5	15	3	8	11	16	12	10	6	9	20	0.0231443	expressed protein
LOC_Os12g40510	5	7	6	11	9	6	10	10	4	1	2	3	8	3	0	3	5	4	0	9	4	7	2	8	10	7	0.034781	calcineurin B, putative, expressed
LOC_Os02g06640	179	162	183	298	359	449	141	302	127	108	136	142	320	274	163	158	212	208	158	288	340	232	172	169	283	324	0.0327787	ubiquitin family protein, putative, expressed
LOC_Os07g07240	75	58	58	79	117	40	40	94	44	39	38	45	135	85	63	44	86	49	36	83	78	90	62	63	72	102	0.0426643	ubiquitin-conjugating enzyme, putative, expressed
LOC_Os03g05520	28	30	26	31	44	26	22	38	10	22	40	37	85	58	53	41	55	39	28	74	65	49	54	39	58	74	0.0231443	nicotiana lesion-inducing like, putative, expressed
LOC_Os11g40510	90	102	105	126	207	165	102	165	55	48	68	56	210	110	85	95	107	84	47	99	159	121	91	62	128	129	0.000346591	RNA recognition motif containing protein, putative, expressed
LOC_Os04g57770	54	44	68	81	112	36	52	96	42	32	42	42	118	75	49	39	80	47	41	81	79	72	45	57	66	107	0.0039777	expressed protein
LOC_Os12g39200	30	22	34	39	48	46	24	36	12	18	16	5	48	51	27	24	33	16	12	27	17	36	13	13	41	41	0.00800734	seed maturation protein PM23, putative, expressed
LOC_Os03g46770	1864	1860	2052	2260	2870	2480	1608	2737	1335	1275	1609	1632	2631	2327	2196	2025	1814	1689	1488	2097	2590	2240	1586	1783	2183	2376	0.00779085	RNA recognition motif containing protein, expressed

## Sheet: Table S2
Table S2. DEGs between Koshihikari and NIL-Gn1 during the later stages of inflorescence development.
Raw UMI counts, q-values, and annotations (MSU7) are shown. Colomn names indicate genotype_stage_replicates.
Locus_Id	Koshihikari_R4_2	Koshihikari_R4_3	Koshihikari_R4_4	Koshihikari_R5_2	Koshihikari_R5_3	Koshihikari_R5_5	NIL_Gn1_R4_1	NIL_Gn1_R5_1	NIL_Gn1_R5_2	q-value	annotation
LOC_Os01g03020	15	18	24	25	14	24	3	1	1	3.09e-13	tRNA synthetase class I, putative, expressed
LOC_Os02g46420	16	13	12	12	11	23	6	1	0	7.77e-10	transposon protein, putative, unclassified, expressed
LOC_Os12g39970	2	3	6	11	18	4	132	76	29	2.65e-09	expressed protein
LOC_Os01g03680	1	1	1	4	7	3	58	170	10	7.17e-09	BBTI8 - Bowman-Birk type bran trypsin inhibitor precursor, expressed
LOC_Os05g01060	15	11	17	24	20	20	127	73	39	2.5e-07	expressed protein
LOC_Os09g32500	98	131	135	150	144	167	190	125	47	5.93e-06	60S ribosomal protein L32, putative, expressed
LOC_Os05g06770	167	198	211	235	204	243	352	240	89	0.000163636	40S ribosomal protein S27a, putative, expressed
LOC_Os10g33780	12	8	26	22	8	16	112	72	36	0.000163636	DUF640 domain containing protein, putative, expressed
LOC_Os02g18410	55	65	80	92	99	105	88	78	21	0.000385385	salt stress root protein RS1, putative, expressed
LOC_Os01g11940	13	18	15	14	32	36	12	10	3	0.000414666	osFTL1 FT-Like1 homologous to Flowering Locus T gene; contains Pfam profile PF01161: Phosphatidylethanolamine-binding protein, expressed
LOC_Os03g64060	7	15	15	21	14	20	12	6	2	0.000414666	expressed protein
LOC_Os02g27760	105	120	129	125	103	108	176	107	45	0.000461534	40S ribosomal protein S15a, putative, expressed
LOC_Os10g02814	12	18	24	19	15	22	16	11	3	0.000461534	G-protein alpha subunit, putative, expressed
LOC_Os02g53180	15	9	16	15	12	14	64	69	24	0.000697199	1-aminocyclopropane-1-carboxylate oxidase protein, putative, expressed
LOC_Os02g11750	21	23	15	19	16	22	18	13	4	0.000737751	RNA recognition motif containing protein, putative, expressed
LOC_Os01g08860	4	2	4	17	11	12	0	1	0	0.000910189	hsp20/alpha crystallin family protein, putative, expressed
LOC_Os02g42412	6	7	5	9	5	11	4	3	0	0.000963669	F-box/LRR-repeat protein 2, putative, expressed
LOC_Os01g52390	44	35	53	33	34	67	49	32	11	0.000972798	plasminogen activator inhibitor 1 RNA-binding protein, putative, expressed
LOC_Os02g12750	16	7	6	7	7	9	54	38	29	0.00122037	tetraspanin family protein, putative, expressed
LOC_Os01g05090	6	4	6	6	4	5	0	0	0	0.00122037	expressed protein
LOC_Os01g05610	68	63	73	48	35	76	86	23	12	0.00122037	Core histone H2A/H2B/H3/H4 domain containing protein, putative, expressed
LOC_Os09g35790	2	0	0	1	1	1	21	10	3	0.00198866	HSF-type DNA-binding domain containing protein, expressed
LOC_Os01g03570	6	8	6	11	3	5	3	1	0	0.0021444	transcription factor X1, putative, expressed
LOC_Os09g20660	29	21	36	35	12	29	27	13	6	0.0021444	UPF0041 domain containing protein, putative, expressed
LOC_Os04g59260	5	5	7	4	5	4	33	56	8	0.00224279	peroxidase precursor, putative, expressed
LOC_Os08g09690	3	1	0	0	1	0	16	15	3	0.00270414	nuclear transcription factor Y subunit, putative, expressed
LOC_Os06g28144	0	1	0	1	2	4	28	10	5	0.0029374	expressed protein
LOC_Os05g37330	114	150	159	152	135	208	230	154	69	0.0029437	60S acidic ribosomal protein, putative, expressed
LOC_Os12g09089	1	1	1	1	3	0	19	16	3	0.00444133	protein kinase PKN/PRK1, effector, putative, expressed
LOC_Os08g02460	10	8	11	14	7	10	9	7	0	0.00456009	expressed protein
LOC_Os09g31482	0	1	0	1	2	1	17	13	2	0.00469159	splicing factor U2AF, putative, expressed
LOC_Os05g51830	71	81	66	79	53	90	119	76	29	0.00494939	ZOS5-12 - C2H2 zinc finger protein, expressed
LOC_Os05g47540	23	21	27	30	21	38	16	20	12	0.00494939	CPuORF26 - conserved peptide uORF-containing transcript, expressed
LOC_Os03g01270	12	8	6	14	8	17	9	6	1	0.00571539	expansin precursor, putative, expressed
LOC_Os06g38940	24	19	24	19	10	23	13	15	6	0.0072459	RMD5 homolog A, putative, expressed
LOC_Os08g39330	130	116	111	107	121	166	230	114	53	0.00971361	skin secretory protein xP2 precursor, putative, expressed
LOC_Os03g13170	76	82	75	91	66	86	141	94	31	0.0115883	ubiquitin fusion protein, putative, expressed
LOC_Os05g11210	3	3	7	4	6	11	1	0	1	0.0115883	lachrymatory factor synthase, putative, expressed
LOC_Os01g47400	7	6	4	5	3	7	39	25	7	0.0116192	OsMan01 - Endo-Beta-Mannanase, expressed
LOC_Os02g49720	9	6	14	9	4	1	32	60	23	0.0121935	aldehyde dehydrogenase, putative, expressed
LOC_Os06g40110	8	6	5	6	4	9	5	0	1	0.0121935	RNA polymerase Rpc34 subunit family protein, expressed
LOC_Os09g07570	14	19	31	22	14	29	9	20	5	0.0121935	ferredoxin-thioredoxin reductase catalytic chain, chloroplast precursor, putative, expressed
LOC_Os05g32140	12	6	11	7	10	15	9	3	2	0.0127519	NAD dependent epimerase/dehydratase family protein, putative, expressed
LOC_Os12g38000	170	175	171	193	142	216	351	224	85	0.0129367	60S ribosomal protein L8, putative, expressed
LOC_Os05g49890	153	188	163	192	163	206	359	202	97	0.0137894	ras-related protein, putative, expressed
LOC_Os04g59610	10	10	12	18	9	8	11	5	2	0.0139984	expressed protein
LOC_Os05g41640	12	9	8	14	6	11	7	9	0	0.0152542	phosphoglycerate kinase protein, putative, expressed
LOC_Os01g07950	6	7	5	10	7	2	4	1	0	0.0154357	OsGrx_S15.2 - glutaredoxin subgroup II, expressed
LOC_Os02g55060	131	127	141	139	144	161	205	197	52	0.0156283	cytochrome b5-like Heme/Steroid binding domain containing protein, expressed
LOC_Os08g39350	5	6	8	6	4	6	44	17	16	0.0167945	glycerophosphoryl diester phosphodiesterase family protein, putative, expressed
LOC_Os04g51690	2	2	0	1	2	2	13	12	6	0.0180256	glycosyl hydrolase family 47 domain contain protein, expressed
LOC_Os03g15960	4	5	7	6	15	6	39	60	10	0.0187965	hsp20/alpha crystallin family protein, putative, expressed
LOC_Os01g16890	48	71	50	50	60	69	94	65	19	0.020162	ribosomal protein L7Ae, putative, expressed
LOC_Os07g12630	7	9	7	5	2	9	34	31	12	0.020162	transcription elongation factor protein, putative, expressed
LOC_Os09g08910	23	16	16	16	17	23	116	68	15	0.0219832	ATP synthase, putative, expressed
LOC_Os07g39260	13	16	9	9	8	15	13	7	2	0.0219832	expressed protein
LOC_Os12g34018	39	42	31	35	31	41	148	100	40	0.0220389	ATP synthase protein YMF19, putative, expressed
LOC_Os01g68790	103	123	104	111	105	138	216	117	61	0.0220389	RNA recognition motif containing protein, putative, expressed
LOC_Os01g46510	23	21	22	15	19	41	36	12	5	0.0220389	peptidase S8 and S53, subtilisin, kexin, sedolisin, putative, expressed
LOC_Os02g32030	142	146	136	152	145	205	313	179	75	0.0220389	elongation factor, putative, expressed
LOC_Os02g56960	147	145	174	179	136	164	295	192	66	0.0220389	ribosomal protein, putative, expressed
LOC_Os03g14010	1	2	1	4	3	3	16	14	10	0.0220389	glycosyl hydrolase family 10 protein, putative, expressed
LOC_Os10g36870	6	6	5	5	4	8	7	1	0	0.0242267	src homology-3 domain protein 3, putative, expressed
LOC_Os03g12010	10	9	6	8	10	9	8	6	1	0.0242267	expressed protein
LOC_Os06g43650	16	20	19	21	22	32	90	95	21	0.0242267	secreted salivary protein, putative, expressed
LOC_Os02g57540	61	88	91	79	68	89	147	79	29	0.0257235	60S ribosomal protein L28-1, putative, expressed
LOC_Os01g57960	41	70	38	101	25	42	281	157	107	0.026199	retrotransposon protein, putative, unclassified, expressed
LOC_Os08g42560	5	10	3	11	12	14	6	6	0	0.0265088	tRNA synthetase class II core domain containing protein, expressed
LOC_Os02g55370	53	45	45	60	48	51	97	49	16	0.0277273	60S ribosomal protein L39, putative, expressed
LOC_Os11g26850	213	253	260	297	258	280	551	309	120	0.0279156	erythronate-4-phosphate dehydrogenase, putative, expressed
LOC_Os01g12860	12	6	11	4	10	11	11	3	0	0.0283478	MYB family transcription factor, putative, expressed
LOC_Os01g12240	1	0	2	1	1	2	19	7	4	0.0283478	hypothetical protein
LOC_Os12g34062	4	5	3	6	1	5	15	24	17	0.0286348	mitochondrial ribosomal protein S12, putative, expressed
LOC_Os04g51910	9	10	6	7	6	5	37	31	11	0.0286348	proteasome/cyclosome repeat containing protein, expressed
LOC_Os06g46410	9	14	9	14	10	15	16	9	1	0.0289664	auxin response factor, putative, expressed
LOC_Os01g09890	7	7	6	6	6	5	7	3	0	0.0289664	translation initiation factor SUI1, putative, expressed
LOC_Os05g33380	109	121	115	136	96	118	222	141	53	0.0293487	fructose-bisphospate aldolase isozyme, putative, expressed
LOC_Os01g48930	10	10	5	13	11	11	49	42	12	0.0293487	splicing factor-related, putative, expressed
LOC_Os07g01990	16	23	23	17	12	26	26	13	6	0.0293487	expressed protein
LOC_Os03g62500	7	13	7	4	7	8	40	27	18	0.0304802	CGMC_GSK.5 - CGMC includes CDA, MAPK, GSK3, and CLKC kinases, expressed
LOC_Os11g15000	25	31	34	22	30	28	33	26	12	0.0304802	expressed protein
LOC_Os05g36150	16	7	9	10	4	5	2	3	2	0.0321017	Yip1 domain containing protein, expressed
LOC_Os04g38410	7	15	14	15	21	24	16	15	2	0.0321017	chlorophyll A-B binding protein, putative, expressed
LOC_Os02g39360	39	37	39	34	44	42	48	49	14	0.0321017	B-box zinc finger family protein, putative, expressed
LOC_Os09g39490	7	3	6	5	3	6	3	2	0	0.0321017	histone-like transcription factor and archaeal histone, putative, expressed
LOC_Os08g43390	0	5	6	2	7	5	26	23	11	0.0329611	cytochrome P450, putative, expressed
LOC_Os03g56670	8	8	7	5	12	13	7	8	0	0.0332719	photosystem I reaction center subunit III, chloroplast precursor, putative, expressed
LOC_Os06g16290	23	22	30	24	24	24	35	26	6	0.0361086	ribosomal protein L7Ae, putative, expressed
LOC_Os02g13530	48	51	46	56	47	43	89	45	20	0.0367503	40S ribosomal protein S24, putative, expressed
LOC_Os08g02080	36	45	33	49	35	51	62	52	14	0.0367503	rickettsia 17 kDa surface antigen family protein, expressed
LOC_Os10g01550	1	6	1	1	0	1	32	8	6	0.0367503	transposon protein, putative, unclassified, expressed
LOC_Os08g44750	24	22	25	25	22	45	130	53	65	0.0386673	auxin-induced protein 5NG4, putative, expressed
LOC_Os10g40810	9	3	9	8	10	10	10	3	0	0.0386673	GATA zinc finger domain containing protein, expressed
LOC_Os04g01690	1	2	4	4	1	1	8	71	1	0.0387545	pyridoxal-dependent decarboxylase protein, putative, expressed
LOC_Os11g02830	7	9	5	8	12	10	6	5	2	0.0387545	protein kinase domain containing protein, expressed
LOC_Os02g39570	22	13	21	24	23	35	105	61	32	0.0416573	ACT domain containing protein, expressed
LOC_Os10g06540	9	7	2	11	14	7	42	38	14	0.0416832	vesicle-associated membrane protein, putative, expressed
LOC_Os01g66560	17	11	14	19	16	11	18	11	4	0.0417398	signal recognition particle 72 kDa protein, putative, expressed
LOC_Os05g34050	2	0	1	4	5	2	19	15	5	0.0417398	bZIP transcription factor domain containing protein, expressed
LOC_Os06g07220	26	32	11	34	31	39	120	81	47	0.0417398	LTPL128 - Protease inhibitor/seed storage/LTP family protein precursor, expressed
LOC_Os12g40520	23	23	20	19	23	21	26	14	11	0.0417398	MATH domain containing protein, expressed
LOC_Os05g04630	3	2	2	2	1	1	14	14	4	0.0417398	retrotransposon protein, putative, SINE subclass, expressed
LOC_Os02g47610	8	1	6	15	5	9	6	1	0	0.042636	nmrA-like family domain containing protein, expressed
LOC_Os05g35740	8	5	3	3	8	4	35	25	7	0.043232	subtilisin N-terminal Region family protein, expressed
LOC_Os01g02334	1	0	3	0	0	2	11	12	3	0.0438902	expressed protein
LOC_Os01g07620	24	23	9	23	25	19	15	6	11	0.0438902	expressed protein
LOC_Os06g30750	2	10	6	4	2	13	37	28	12	0.0438902	reticulon domain containing protein, putative, expressed
LOC_Os05g31000	60	73	52	54	56	76	110	66	28	0.0438902	nascent polypeptide-associated complex subunit alpha, putative, expressed
LOC_Os06g04000	14	5	12	18	7	7	8	7	1	0.0438902	peptidyl-prolyl cis-trans isomerase, putative, expressed
LOC_Os02g07030	13	16	16	8	10	6	77	38	14	0.0440283	DUF640 domain containing protein, putative, expressed
LOC_Os09g31080	305	354	256	260	330	483	623	311	144	0.0440283	induced stolen tip protein TUB8, putative, expressed
LOC_Os07g05950	35	49	32	59	45	51	76	51	14	0.0466634	expressed protein
LOC_Os03g03820	9	12	16	24	11	16	19	13	1	0.0466634	adenylate kinase, putative, expressed
LOC_Os10g43060	5	8	2	2	9	6	39	22	8	0.0474743	expressed protein
LOC_Os03g50350	11	11	9	23	16	17	12	11	5	0.0474743	coatomer alpha subunit, putative, expressed
LOC_Os01g47490	2	4	2	4	1	8	18	32	6	0.0482582	Lg106, putative, expressed
LOC_Os09g15810	9	9	7	9	12	11	9	9	1	0.0498064	bifunctional protein folD, putative, expressed

## Sheet: Table S3
Table S3. DEGs between Nipponbare and Osftl1 at stage R3 of inflorescence development.
Raw UMI counts, q-values, and annotations (MSU7) are shown. Colomn names indicate genotype_stage_replicates.
Locus_ID	Nip_R3_1	Nip_R3_2	Nip_R3_3	Nip_R3_4	Nip_R3_5	Nip_R3_6	Nip_R3_7	Nip_R3_8	Nip_R3_9	Nip_R3_10	Nip_R3_11	Nip_R3_12	Nip_R3_13	Nip_R3_14	Nip_R3_15	Nip_R3_16	Nip_R3_17	Nip_R3_18	Nip_R3_19	Nip_R3_20	Osftl1-insT_R3_1	Osftl1-insT_R3_2	Osftl1-insT_R3_3	Osftl1-insT_R3_4	Osftl1-insT_R3_5	Osftl1-insT_R3_6	Osftl1-insT_R3_7	Osftl1-insT_R3_8	Osftl1-insT_R3_9	Osftl1-insT_R3_10	Osftl1-insT_R3_11	Osftl1-insT_R3_12	Osftl1-insT_R3_13	Osftl1-insT_R3_14	Osftl1-insT_R3_15	Osftl1-insT_R3_16	Osftl1-insT_R3_17	Osftl1-insT_R3_18	Osftl1-insT_R3_19	Osftl1-insT_R3_20	Osftl1-insT_R3_21	Osftl1-insT_R3_22	Osftl1-insT_R3_23	Osftl1-insT_R3_24	q-value	Annotation
LOC_Os01g56870	0	3	17	0	3	4	2	4	2	1	4	0	7	7	3	1	2	7	2	3	1	1	0	1	0	0	1	1	0	0	4	2	0	2	1	0	6	1	1	2	1	2	3	2	0.02351	expressed protein
LOC_Os03g10880	0	0	1	0	0	0	0	0	0	0	0	0	2	1	0	0	0	1	0	0	3	3	0	3	3	0	1	1	0	0	0	0	1	1	0	1	0	0	0	0	3	1	5	1	0.0153597	BTBN5 - Bric-a-Brac, Tramtrack, Broad Complex BTB domain with non-phototropic hypocotyl 3 NPH3 and coiled-coil domains, expressed
LOC_Os06g40180	0	62	22	2	42	1	3	4	14	10	2	21	6	3	39	10	0	6	3	3	0	1	2	1	2	9	1	2	0	1	4	4	11	3	12	5	2	2	5	1	1	2	23	5	0.0212564	phospholipase D, putative, expressed
LOC_Os03g16020	0	1	0	0	0	0	0	0	0	1	2	0	1	0	1	0	1	2	0	0	8	8	3	6	7	7	10	4	5	3	14	8	14	5	4	7	22	10	4	7	11	31	41	66	5.49291e-20	hsp20/alpha crystallin family protein, putative, expressed
LOC_Os07g48980	0	0	0	0	0	0	0	0	0	0	0	0	0	1	0	1	0	0	0	0	21	6	0	1	16	0	8	7	8	4	0	10	26	12	5	0	11	0	0	17	4	22	3	3	1.18087e-10	nicotianamine synthase, putative, expressed
LOC_Os01g61610	1	20	123	4	66	2	1	1	0	0	14	11	6	9	2	9	11	1	25	1	0	0	0	0	0	0	0	2	1	1	0	0	1	0	0	0	9	0	1	1	2	1	12	15	0.000339763	flavonol synthase/flavanone 3-hydroxylase, putative, expressed
LOC_Os07g36610	0	21	7	1	20	1	0	3	3	6	2	5	5	1	9	6	0	2	1	1	0	2	0	0	2	0	1	0	3	1	0	1	4	1	4	1	1	0	0	3	1	0	5	1	0.0174691	CSLF9 - cellulose synthase-like family F; beta1,3;1,4 glucan synthase, expressed
LOC_Os12g24050	0	0	0	0	0	0	0	0	0	0	0	0	1	0	0	0	0	0	0	0	0	4	1	6	2	5	2	5	3	1	3	2	4	3	1	3	5	2	1	2	5	6	12	2	9.73646e-16	retrotransposon protein, putative, unclassified, expressed
LOC_Os04g14710	0	2	5	2	2	2	0	5	7	0	2	1	1	1	1	1	0	1	0	3	1	0	0	0	1	0	0	2	1	0	0	0	0	0	0	0	2	0	0	0	0	0	1	1	0.0112814	flavin-containing monooxygenase family protein, putative, expressed
LOC_Os11g41610	0	19	34	2	11	5	2	11	10	2	12	12	8	14	7	2	0	6	7	4	2	5	1	0	2	2	2	2	3	0	2	1	1	0	1	2	3	0	0	2	4	2	7	2	1.30026e-07	40S ribosomal protein S29, putative, expressed
LOC_Os03g37810	3	14	45	2	5	7	0	5	7	4	6	6	7	4	1	1	2	3	10	6	0	1	0	1	3	1	4	2	0	1	2	2	2	0	2	1	2	1	3	3	0	0	2	2	1.38267e-05	expressed protein
LOC_Os05g50390	0	0	0	0	0	0	0	0	0	0	0	0	0	0	0	0	0	0	0	0	1	3	1	2	1	0	0	5	0	1	1	2	1	0	2	1	2	0	0	1	1	1	3	4	7.98732e-06	expressed protein
LOC_Os08g44190	0	105	43	1	6	20	5	35	11	26	50	33	23	62	5	11	4	32	14	30	7	19	6	22	26	9	9	17	16	6	12	14	23	5	17	4	18	1	2	15	2	18	16	14	0.0477399	ZOS8-13 - C2H2 zinc finger protein, expressed
LOC_Os11g44750	0	2	0	0	0	0	1	1	1	0	0	0	0	0	0	0	0	0	0	1	4	1	4	3	3	0	3	1	0	3	3	1	11	4	0	0	3	1	1	2	7	0	4	5	3.84757e-05	retrotransposon protein, putative, unclassified, expressed
LOC_Os01g58730	0	1	5	0	5	0	1	2	0	0	2	1	0	0	2	5	0	2	0	2	0	1	0	0	0	2	0	1	0	0	0	0	0	0	1	0	1	0	0	0	0	0	0	0	0.0180619	glycosyl hydrolases family 17, putative, expressed
LOC_Os01g14514	0	3	3	0	2	0	0	1	2	1	0	1	1	1	4	2	0	1	0	0	3	1	2	7	3	5	2	2	2	1	6	1	2	0	4	6	2	3	2	1	1	1	9	3	0.000131933	expressed protein
LOC_Os07g39810	0	5	11	1	5	0	0	0	6	0	6	0	0	2	2	5	1	5	3	2	1	0	0	0	0	0	0	1	1	0	0	0	0	0	0	1	0	0	0	0	2	0	1	0	0.000176448	lipase class 3 family protein, putative, expressed
LOC_Os06g08320	0	76	114	5	29	13	2	16	18	13	18	26	17	28	20	8	2	26	18	13	10	4	5	9	14	15	8	9	7	4	18	13	10	5	12	9	14	4	4	4	10	11	22	29	0.00675012	60S ribosomal protein L39, putative, expressed
LOC_Os02g39000	0	10	5	3	5	0	0	1	10	3	1	5	8	2	14	2	0	5	0	0	3	0	1	0	2	1	1	0	0	0	0	1	4	1	1	0	0	0	0	1	4	0	2	0	0.0309067	remorin C-terminal domain containing protein, putative, expressed
LOC_Os08g28010	0	0	0	0	0	0	0	0	0	0	0	0	0	1	0	0	0	0	0	0	5	5	2	0	6	4	2	1	0	4	8	4	5	8	0	9	4	4	8	1	0	0	0	3	5.46876e-10	expressed protein
LOC_Os06g18670	1	70	54	4	11	61	6	187	33	44	47	57	83	178	23	18	1	47	9	36	32	18	16	36	37	22	18	20	16	17	12	31	34	24	30	5	20	7	4	21	8	43	13	51	0.0353569	anthocyanidin 3-O-glucosyltransferase, putative, expressed
LOC_Os01g14170	0	0	2	0	4	0	2	0	9	2	2	0	2	1	4	0	0	3	0	1	4	14	3	3	1	3	0	6	1	0	8	1	7	1	13	4	0	13	8	0	0	21	3	16	0.00854578	expressed protein
LOC_Os02g37930	3	77	144	5	23	20	8	23	28	22	22	27	31	33	27	19	2	31	20	15	6	19	6	7	11	16	16	35	17	6	8	7	33	8	14	7	26	15	11	14	11	19	34	23	0.0343973	hypoxia-responsive family protein, putative, expressed
LOC_Os03g19600	0	0	14	1	0	1	2	0	4	0	0	0	0	0	0	3	1	0	0	2	6	4	3	6	4	5	4	6	4	1	5	4	5	10	8	4	9	2	3	4	18	2	33	12	5.8726e-06	retrotransposon protein, putative, unclassified, expressed
LOC_Os08g32520	1	49	95	3	31	19	7	38	4	30	30	30	33	106	10	10	2	19	19	15	5	9	3	16	9	6	5	10	18	16	1	18	20	7	6	1	13	0	5	15	2	10	21	8	0.000849136	expressed protein
LOC_Os01g35230	0	2	2	0	0	1	0	0	0	2	2	1	1	1	0	1	1	2	0	0	1	3	0	5	3	1	2	0	0	1	2	0	2	2	1	2	1	2	1	1	0	7	5	1	0.0442806	1-aminocyclopropane-1-carboxylate oxidase homolog 1, putative, expressed
LOC_Os10g38360	0	4	0	0	4	6	0	4	0	3	1	4	5	3	0	1	1	0	2	0	0	1	0	0	0	0	1	1	0	1	0	0	1	2	0	0	0	0	0	1	0	1	1	0	0.0121571	glutathione S-transferase, putative, expressed
LOC_Os04g45160	0	5	1	0	0	1	0	0	3	2	1	0	0	2	0	0	1	1	0	0	0	3	0	2	1	0	1	0	1	1	5	0	2	4	2	3	6	2	3	2	0	5	11	3	0.00871814	DTA2, putative, expressed
LOC_Os09g33530	0	3	6	0	1	1	0	0	0	0	3	2	1	6	1	0	0	2	1	2	0	0	1	0	1	0	0	0	0	0	0	0	0	1	1	1	0	0	0	0	0	0	0	0	0.024101	expressed protein
LOC_Os07g01660	1	35	93	5	26	18	14	35	8	15	11	6	8	10	11	7	13	21	9	4	8	10	5	11	5	3	14	11	12	13	1	7	6	4	8	5	9	4	8	13	8	9	18	11	0.0310591	dirigent, putative, expressed
LOC_Os01g01620	2	69	356	22	113	27	20	40	26	25	74	64	37	49	26	40	30	46	80	24	13	10	7	27	23	12	8	12	18	15	17	21	23	12	10	10	43	14	17	23	24	12	75	16	1.09527e-07	kinase, pfkB family, putative, expressed
LOC_Os09g34150	0	3	1	0	1	1	0	1	0	2	2	0	0	1	0	1	0	3	2	0	1	0	0	0	0	0	1	3	0	3	7	2	2	3	7	0	1	1	10	0	0	11	5	0	0.0457103	NBS-LRR disease resistance protein, putative, expressed
LOC_Os08g32170	0	27	35	1	6	5	2	12	14	7	4	6	5	5	8	7	1	13	2	5	4	4	2	2	3	1	1	5	5	2	2	1	8	3	3	0	6	2	2	1	5	3	5	10	0.0118317	oxidoreductase, 2OG-FeII oxygenase domain containing protein, putative, expressed
LOC_Os07g26740	0	55	63	2	16	11	0	15	12	2	18	15	20	19	9	3	2	19	12	8	3	7	1	7	6	2	5	5	4	1	11	3	14	3	5	0	7	4	3	5	2	8	17	16	0.00459582	60S ribosomal protein L44, putative, expressed
LOC_Os03g01900	2	96	193	6	23	21	10	40	38	23	47	31	42	37	20	34	19	27	32	28	21	19	6	22	23	17	14	28	21	15	22	18	40	13	13	6	29	14	9	15	21	28	32	44	0.00721209	40S ribosomal protein S17, putative, expressed
LOC_Os01g65100	0	27	52	0	5	6	13	9	6	3	15	9	9	24	2	3	2	12	20	6	5	1	1	3	5	1	4	7	1	1	4	3	2	2	0	1	7	1	5	1	8	3	3	8	0.000925482	peptide transporter, putative, expressed
LOC_Os12g09190	0	0	0	0	0	0	0	0	0	0	1	0	0	0	0	0	0	0	0	0	1	1	0	3	0	1	1	2	4	0	0	4	0	0	0	1	5	0	3	1	2	0	0	2	0.00032477	expressed protein
LOC_Os01g06660	0	1	7	1	3	0	1	3	0	0	1	5	0	3	2	2	0	2	2	3	0	0	0	1	0	0	0	1	0	0	0	1	0	1	0	1	0	0	0	2	0	0	0	0	0.00223671	thiamine pyrophosphate enzyme, C-terminal TPP binding domain containing protein, expressed
LOC_Os02g24430	0	1	0	0	0	0	0	0	0	0	0	0	0	0	0	0	0	0	0	0	0	2	3	2	3	3	3	2	2	0	4	4	2	4	3	1	2	0	0	1	1	0	7	2	1.13441e-09	expressed protein
LOC_Os04g33600	1	21	48	1	9	15	2	7	1	5	15	18	11	25	2	10	3	8	16	6	6	1	3	3	2	3	0	8	5	3	1	7	3	1	1	1	11	1	0	13	5	6	8	3	0.00792699	hydrolase, alpha/beta fold family protein, putative, expressed
LOC_Os03g19220	5	88	160	10	64	51	6	43	4	34	72	58	70	116	5	51	6	9	76	26	3	7	0	3	7	0	5	18	7	2	2	8	18	3	3	2	39	1	1	25	9	18	24	40	3.83486e-06	expressed protein
LOC_Os06g42660	0	4	3	2	0	1	0	2	5	8	1	3	1	2	2	4	1	3	2	0	0	0	1	2	0	1	1	0	0	0	0	1	0	0	0	0	2	1	1	0	1	1	1	1	0.0118317	expressed protein
LOC_Os12g03822	0	7	24	3	5	9	2	5	6	2	2	5	13	8	3	7	1	2	5	4	1	2	1	3	4	1	4	0	1	1	5	3	5	1	2	0	3	2	0	3	2	6	9	4	0.0293029	WD domain, G-beta repeat domain containing protein, expressed
LOC_Os10g29650	0	15	23	1	4	1	0	4	7	4	8	5	5	10	5	4	2	9	9	5	0	1	2	2	3	1	0	0	3	2	3	1	4	1	1	2	1	2	6	0	0	1	3	2	0.000105382	retrotransposon protein, putative, unclassified, expressed
LOC_Os10g19270	0	0	0	0	0	2	0	0	0	0	0	0	0	0	0	0	0	1	0	1	2	1	1	3	2	2	2	6	3	3	4	1	2	1	1	0	0	1	1	1	0	3	3	0	1.5296e-05	retrotransposon protein, putative, Ty3-gypsy subclass, expressed
LOC_Os08g45190	0	1	1	0	1	0	0	0	0	1	0	1	0	1	2	0	0	1	1	0	1	3	0	3	2	1	2	1	0	0	10	3	2	2	4	3	8	2	0	3	3	5	6	3	1.77093e-06	PGR5, putative, expressed
LOC_Os09g24870	2	9	22	0	9	7	1	4	7	8	6	5	5	2	9	5	0	8	1	4	1	4	0	2	2	1	0	0	0	1	1	1	2	1	1	0	1	2	2	1	4	2	2	9	0.000382631	expressed protein
LOC_Os02g46980	0	11	1	0	1	0	0	0	2	0	3	0	0	0	0	0	0	1	0	1	0	2	0	0	3	4	1	2	0	0	1	2	2	3	4	4	4	0	0	2	2	5	3	9	0.0159586	pentatricopeptide, putative, expressed
LOC_Os03g61670	0	10	28	0	13	0	2	3	0	4	10	4	7	8	3	5	6	5	11	4	0	3	1	0	1	0	0	2	0	1	0	1	1	0	0	0	2	0	1	2	1	0	5	1	8.83208e-07	calreticulin precursor, putative, expressed
LOC_Os02g13420	0	4	3	0	0	1	0	0	0	1	0	0	1	0	2	0	0	0	0	0	2	1	2	0	1	0	1	1	2	1	1	0	1	0	3	2	1	0	1	1	1	5	2	0	0.0364711	leucine-rich repeat receptor protein kinase EXS precursor, putative, expressed
LOC_Os07g29750	0	5	2	0	0	1	0	0	1	2	1	1	0	1	1	0	2	4	0	2	1	2	1	6	5	3	4	0	6	4	1	0	5	1	6	12	1	2	4	0	1	4	0	2	0.0053976	glycosyl hydrolases family 16, putative, expressed
LOC_Os04g54620	1	32	8	2	3	2	1	0	4	1	3	11	4	4	27	3	0	7	2	1	0	1	2	1	2	0	1	1	1	1	2	1	5	6	2	0	1	0	1	1	2	3	6	0	0.0107494	expressed protein
LOC_Os02g42470	0	7	26	1	9	3	1	3	6	9	9	12	7	20	5	3	2	5	8	7	4	2	1	2	3	0	3	3	1	1	1	3	1	0	3	2	4	2	0	1	0	3	3	10	0.000122117	expressed protein
LOC_Os01g38980	0	0	0	0	1	1	0	2	2	3	0	3	2	1	1	0	0	1	1	1	0	1	0	0	1	3	2	3	3	5	2	0	2	3	1	1	4	3	1	2	10	3	7	0	0.0242608	calmodulin-binding protein, putative, expressed
LOC_Os03g18870	0	10	19	2	10	0	1	5	4	3	3	7	1	7	3	3	1	2	9	2	1	0	0	1	2	7	0	0	2	2	2	1	3	0	2	1	1	2	0	0	0	1	2	5	0.00675012	heat shock protein DnaJ, putative, expressed
LOC_Os02g26790	3	75	148	11	36	22	11	19	38	18	28	27	32	39	27	17	9	31	28	33	5	13	10	13	20	9	14	18	15	5	15	12	22	9	8	14	22	14	10	5	10	12	40	46	5.92958e-06	expressed protein
LOC_Os03g09070	1	15	8	0	2	2	0	1	5	2	1	1	7	0	4	2	1	2	1	2	0	3	1	0	1	1	1	1	1	2	1	0	0	0	2	0	1	0	0	0	0	0	4	0	0.00958284	leucine rich repeat domain containing protein, putative, expressed
LOC_Os06g48300	0	14	37	2	10	9	6	3	2	5	8	7	4	11	3	8	0	0	18	12	1	6	2	2	6	0	0	2	1	0	3	3	3	0	0	0	6	1	1	5	4	2	8	5	0.00203421	protein phosphatase 2C, putative, expressed
LOC_Os01g37090	2	54	63	6	13	7	4	11	11	16	20	13	18	11	13	4	3	8	9	9	5	5	4	10	8	8	8	7	2	3	8	8	11	3	6	3	8	8	5	7	6	7	23	10	0.00258869	expressed protein
LOC_Os03g18770	4	251	178	16	102	41	9	53	47	67	46	66	91	71	84	79	13	76	56	52	3	13	12	11	11	1	10	9	9	3	10	12	43	18	20	3	22	6	3	13	18	14	49	19	6.27641e-23	wound-induced protein WI12, putative, expressed
LOC_Os06g35165	0	1	0	0	0	0	0	2	1	0	0	1	1	0	0	0	0	0	0	0	6	2	5	2	7	1	1	5	6	5	2	10	2	7	1	4	12	2	0	5	4	8	19	21	1.4574e-12	expressed protein
LOC_Os01g03680	3	359	335	9	221	21	17	24	19	109	24	55	60	58	267	70	13	23	33	15	12	42	18	20	37	9	21	21	30	21	11	10	71	46	73	1	35	6	9	18	23	27	84	46	0.00263296	BBTI8 - Bowman-Birk type bran trypsin inhibitor precursor, expressed
LOC_Os04g44740	0	1	2	1	4	3	1	3	0	1	0	1	1	1	2	1	0	4	1	0	0	0	1	0	1	0	2	0	0	0	0	1	0	0	0	0	0	0	0	0	0	0	1	0	0.00951546	glycosyltransferase sugar-binding region containing DXD motif, putative, expressed
LOC_Os06g06180	0	9	5	0	1	0	0	0	0	0	1	0	0	0	3	1	1	0	0	1	2	0	2	1	0	0	4	1	5	2	2	1	0	2	2	1	4	2	0	2	3	4	1	3	0.0403365	transferase family protein, putative, expressed
LOC_Os07g12250	9	388	571	36	130	80	47	125	131	83	148	112	128	131	82	70	51	116	91	128	55	65	44	70	94	30	51	87	60	35	69	54	120	43	65	40	77	45	52	64	48	61	125	90	2.97986e-08	ribosomal protein L24, putative, expressed
LOC_Os03g52940	1	0	19	1	2	4	1	7	6	3	0	2	16	0	1	6	3	7	1	1	0	0	0	1	0	0	0	4	0	0	0	0	4	1	0	0	3	0	0	3	0	1	4	4	0.00290175	expressed protein
LOC_Os03g45194	0	2	1	0	1	0	0	1	1	1	1	1	0	0	0	1	0	1	0	0	1	1	0	1	3	2	0	0	0	0	2	1	1	0	0	2	2	2	2	0	0	2	5	4	0.0409776	oxidoreductase, short chain dehydrogenase/reductase family domain containing protein, expressed
LOC_Os04g56180	2	127	212	14	52	30	21	33	63	36	64	21	65	38	56	39	14	52	32	42	15	23	8	14	21	21	21	43	21	27	15	16	58	28	24	17	29	26	18	35	30	34	50	40	0.0037602	peroxidase precursor, putative, expressed
LOC_Os03g06580	0	24	54	2	9	1	5	7	8	6	12	4	12	4	8	13	1	6	12	10	4	0	2	3	2	3	1	4	3	1	0	4	8	6	1	3	10	0	1	3	4	5	12	14	0.0173934	MTN26L2 - MtN26 family protein precursor, expressed
LOC_Os02g49420	2	46	173	5	29	35	8	29	11	30	62	28	36	34	7	39	22	49	68	38	9	11	1	11	5	1	3	8	4	9	1	9	27	8	7	0	41	3	8	11	17	18	35	66	0.000510355	fasciclin-like arabinogalactan precursor protein, putative, expressed
LOC_Os01g51020	2	62	103	7	24	16	7	39	17	20	21	19	21	27	9	12	6	20	17	14	7	9	3	16	14	8	8	11	7	10	11	7	15	6	15	10	16	9	9	13	8	11	31	15	4.27642e-05	60S ribosomal protein L28-1, putative, expressed
LOC_Os10g26150	0	8	2	1	3	0	0	4	0	1	4	5	3	5	1	1	0	4	1	1	4	13	4	8	4	7	2	1	4	3	19	26	1	0	2	3	3	1	5	1	0	7	5	1	0.00787353	expressed protein
LOC_Os08g41440	0	8	53	8	7	3	5	30	38	8	16	9	33	7	39	9	2	39	6	11	6	127	6	8	7	11	11	29	50	17	10	9	45	35	15	10	16	12	9	30	88	6	141	12	0.0353696	UDP-glucuronate 4-epimerase, putative, expressed
LOC_Os07g42370	4	239	195	17	296	13	10	22	29	73	19	49	71	43	295	115	7	32	36	17	9	17	15	21	56	20	16	19	32	14	29	28	96	68	145	15	36	7	18	19	8	25	66	20	0.0210032	zinc-finger protein, putative, expressed
LOC_Os04g09450	0	0	6	0	0	1	0	0	0	0	0	0	0	0	0	0	0	0	0	0	1	5	1	1	3	8	1	1	0	3	1	4	7	2	3	7	2	2	1	2	0	2	3	1	9.40964e-07	expressed protein
LOC_Os08g33940	0	2	2	1	0	1	0	1	4	0	1	0	3	1	0	0	0	3	1	0	0	10	0	2	2	2	3	2	3	2	1	1	2	3	1	7	1	4	1	2	0	3	2	1	0.0237389	MYB family transcription factor, putative, expressed
LOC_Os11g34160	0	33	45	2	22	2	1	14	11	13	20	18	3	17	7	8	3	9	17	9	0	4	3	2	4	2	4	6	3	6	9	4	4	2	9	4	4	5	0	2	0	6	7	5	1.13176e-05	ubiquitin carboxyl-terminal hydrolase, family 1, putative, expressed
LOC_Os12g05810	0	6	19	1	3	6	2	5	3	6	4	3	7	5	5	1	2	7	1	7	0	2	2	1	0	0	5	1	3	1	0	2	2	2	3	2	5	0	2	2	0	6	1	6	0.0404438	syntaxin-18, putative, expressed
LOC_Os06g05830	0	5	5	0	3	3	1	1	0	3	7	2	1	5	1	0	0	5	0	1	3	5	4	3	0	4	1	3	8	7	6	6	2	2	3	0	7	4	3	0	0	0	17	4	0.0406682	protein kinase domain containing protein, expressed
LOC_Os04g46830	1	6	3	1	1	1	0	3	3	3	0	0	4	2	0	1	0	16	2	2	15	61	31	17	41	24	22	13	22	20	44	7	19	17	39	42	12	17	37	17	5	10	11	3	8.98167e-18	LTPL122 - Protease inhibitor/seed storage/LTP family protein precursor, expressed
LOC_Os06g11060	0	10	29	2	10	4	0	12	10	7	11	2	6	13	8	3	2	8	7	8	1	5	1	5	4	3	7	5	3	2	3	3	5	1	1	1	4	0	6	3	2	3	14	4	0.0275423	expressed protein
LOC_Os03g27080	0	27	30	3	19	9	3	19	14	16	16	22	22	16	32	17	3	15	15	7	7	25	11	11	26	17	9	20	16	12	24	11	18	33	19	16	7	11	12	14	36	19	90	21	0.038945	calmodulin-binding transcription activator 2, putative, expressed
LOC_Os07g08950	0	22	13	1	8	4	0	4	7	5	2	9	5	8	10	2	1	7	4	2	1	4	2	2	7	1	3	5	0	2	1	1	2	2	3	1	2	2	3	1	2	3	5	8	0.0492805	FAD-linked oxidoreductase protein, putative, expressed
LOC_Os01g01060	9	293	504	19	148	85	34	117	108	91	198	119	159	167	64	67	35	86	64	78	54	54	36	79	87	39	45	66	42	40	38	53	133	38	59	31	103	26	49	69	53	62	133	101	9.52718e-05	40S ribosomal protein S5, putative, expressed
LOC_Os07g37350	1	255	139	9	113	43	12	59	97	114	47	52	55	73	165	58	5	114	46	79	18	75	36	36	66	50	13	15	24	14	54	45	16	27	56	44	35	28	48	17	7	21	29	30	0.000985612	armadillo/beta-catenin repeat family protein, putative, expressed
LOC_Os01g60260	2	80	160	18	119	27	14	29	27	13	31	27	20	37	37	16	8	27	24	28	11	27	7	13	20	14	9	29	29	9	21	20	19	16	34	10	20	12	18	25	8	21	45	41	0.0109563	KH domain containing protein, putative, expressed
LOC_Os05g06014	1	74	120	11	18	28	15	36	19	19	26	24	25	30	22	17	8	35	17	40	13	23	13	28	31	9	18	16	14	9	12	14	25	25	18	8	27	14	7	6	1	20	23	24	0.00957041	expressed protein
LOC_Os12g36735	0	53	53	2	15	6	7	12	8	7	12	9	20	22	10	9	0	21	11	22	6	10	9	13	5	7	1	5	13	3	8	2	5	7	9	3	10	1	5	2	0	9	9	13	0.0140114	expressed protein
LOC_Os07g10660	2	213	312	15	78	38	18	69	89	48	82	57	105	77	64	50	18	65	49	55	41	38	25	54	65	43	30	59	28	42	48	28	78	23	28	26	53	31	25	35	30	51	95	74	0.0104335	ribosomal protein, putative, expressed
LOC_Os03g22120	0	15	34	3	8	9	2	10	7	4	24	16	11	13	7	15	3	2	22	0	2	9	2	3	5	1	1	9	3	6	0	1	4	2	3	3	4	1	0	2	5	3	14	6	0.00214149	sucrose synthase, putative, expressed
LOC_Os09g26340	5	417	530	30	93	72	15	107	144	88	140	112	140	145	111	66	25	138	69	121	35	61	46	100	85	66	55	77	47	52	61	67	110	39	83	57	115	45	71	63	53	111	184	130	0.0200419	Core histone H2A/H2B/H3/H4 domain containing protein, putative, expressed
LOC_Os01g27210	0	2	3	0	1	1	0	3	0	2	0	3	2	4	0	4	0	2	0	0	0	0	0	0	0	0	0	0	0	0	0	0	0	0	0	0	1	0	0	0	0	2	3	0	0.0168053	glutathione S-transferase, putative, expressed
LOC_Os12g25690	0	25	51	4	11	3	4	11	15	8	19	6	14	18	11	8	6	16	13	13	9	5	1	3	6	1	7	9	7	2	6	1	13	3	4	8	16	6	3	5	7	9	17	12	0.032615	UDP-glucose 6-dehydrogenase, putative, expressed
LOC_Os01g11970	2	28	44	2	10	4	1	9	10	8	13	8	14	6	10	8	4	13	15	12	4	5	3	6	8	7	4	8	2	2	16	8	8	6	6	2	7	2	3	8	6	8	17	10	0.0431844	expressed protein
LOC_Os05g28750	1	242	335	15	71	54	5	91	81	70	110	108	111	142	54	38	18	94	58	54	32	27	12	48	47	35	32	43	25	25	36	34	51	16	28	28	47	23	27	36	22	43	72	96	8.83208e-07	60S ribosomal protein L29-2, putative, expressed
LOC_Os09g34930	1	26	8	0	4	8	2	25	0	3	4	9	10	28	4	2	1	10	5	18	7	1	2	2	4	1	0	11	3	2	2	3	3	1	2	0	3	1	2	2	3	2	10	11	0.0233833	3-ketoacyl-CoA synthase precursor, putative, expressed
LOC_Os04g08330	1	22	36	0	7	6	0	11	16	5	8	8	8	10	8	13	3	14	6	5	5	4	2	7	5	3	1	5	3	7	8	6	7	4	4	0	3	2	3	5	4	3	11	12	0.0480885	expressed protein
LOC_Os02g02130	0	189	241	13	81	37	3	79	72	48	92	70	87	101	60	27	18	73	34	44	13	15	12	35	44	20	13	23	11	18	23	20	47	7	25	19	20	8	16	16	13	40	59	83	3.65601e-07	ribosomal protein L37, putative, expressed
LOC_Os03g51200	1	2	27	1	3	4	3	12	7	3	13	5	6	23	7	3	1	4	1	8	8	7	0	3	2	2	2	6	0	2	0	2	1	1	1	0	2	3	2	3	2	5	3	1	0.0114993	Core histone H2A/H2B/H3/H4 domain containing protein, putative, expressed
LOC_Os05g07890	0	46	95	3	31	29	5	24	6	11	35	28	22	28	2	9	10	26	21	15	7	6	5	3	8	5	7	14	6	7	2	6	6	3	6	3	26	4	6	5	9	17	29	24	0.00199969	embryo-specific 3, putative, expressed
LOC_Os12g26030	4	36	35	2	7	8	3	9	4	6	6	9	17	9	10	1	1	15	10	10	4	9	4	10	7	2	6	8	6	1	1	9	7	3	1	4	5	5	1	1	2	4	10	8	0.0188511	FACT complex subunit SPT16, putative, expressed
LOC_Os11g08110	0	5	18	1	8	3	3	5	6	1	4	5	7	5	1	4	1	6	5	7	3	1	2	1	2	0	3	1	3	0	3	0	7	2	2	3	4	1	0	5	1	3	2	1	0.0328662	expressed protein
LOC_Os06g22070	5	142	211	16	60	32	24	65	56	27	53	57	54	43	36	30	18	48	34	32	17	23	14	26	35	27	24	23	29	26	33	29	46	19	29	17	36	13	15	32	24	35	75	43	0.000136865	mitochondrial glycoprotein, putative, expressed
LOC_Os12g07490	0	37	69	2	17	5	2	13	11	19	25	15	18	23	16	10	2	24	14	12	3	6	5	9	15	2	4	11	8	2	6	10	10	5	15	7	11	4	7	9	9	14	12	22	0.0265383	protein transport protein Sec61 subunit beta, putative, expressed
LOC_Os02g49700	1	75	48	11	30	9	4	14	9	11	14	19	16	14	30	14	0	18	10	16	0	6	4	2	0	4	2	4	0	0	2	1	7	0	2	3	5	1	3	5	1	4	10	10	6.3931e-15	homeobox associated leucine zipper, putative, expressed
LOC_Os03g61680	1	109	173	8	35	22	7	43	43	39	37	59	51	49	33	14	7	44	35	31	22	29	6	21	39	27	12	20	16	17	29	13	35	10	36	19	31	12	13	15	16	26	64	40	0.00548169	huntingtin-interacting protein HYPK, putative, expressed
LOC_Os06g40220	0	2	4	0	1	2	0	0	1	4	2	2	1	1	3	4	1	6	0	2	0	1	0	1	1	0	1	1	0	1	0	0	2	0	1	0	0	1	0	0	0	1	1	1	0.0396177	OsFBX199 - F-box domain containing protein, expressed
LOC_Os12g21798	2	201	338	23	87	62	15	85	104	94	106	67	96	94	59	48	18	64	46	72	37	41	28	61	52	29	47	59	27	26	48	43	90	37	44	32	66	31	29	37	27	68	90	78	0.000405454	40S ribosomal protein S3a, putative, expressed
LOC_Os07g48490	1	72	17	1	27	15	4	16	15	11	17	28	13	23	23	7	4	20	4	10	5	12	5	13	5	8	3	9	5	3	18	1	12	10	8	4	11	7	3	5	6	12	22	15	0.0101306	stress responsive protein, putative, expressed
LOC_Os11g13890	1	154	288	22	107	45	17	53	59	39	67	56	47	95	41	47	34	50	54	63	24	27	21	45	32	37	22	40	20	24	40	25	60	29	46	26	103	26	30	34	35	44	112	76	0.0208755	chlorophyll A-B binding protein, putative, expressed
LOC_Os03g20949	0	26	9	3	15	6	7	11	7	8	14	6	1	11	7	3	0	6	11	9	4	2	1	2	5	6	1	5	5	8	6	5	3	1	4	1	0	1	5	3	5	4	4	3	0.0251558	phospholipid-transporting ATPase, putative, expressed
LOC_Os06g39240	7	0	10	0	6	6	3	3	8	3	10	5	2	5	2	11	2	7	6	2	0	2	0	4	5	1	0	0	4	1	3	2	6	1	1	0	0	0	0	2	0	1	3	5	0.000355722	endothelial differentiation-related factor 1, putative, expressed
LOC_Os04g46660	0	7	0	0	0	1	0	2	1	1	0	2	0	1	1	1	0	1	0	3	1	4	0	6	2	1	3	1	5	3	2	1	0	2	1	2	2	1	0	2	1	1	8	0	0.033908	cyclin, putative, expressed
LOC_Os07g04730	0	2	3	0	1	0	0	1	0	0	0	0	2	0	0	0	0	0	0	0	3	0	0	1	2	0	0	1	2	2	0	1	0	0	0	2	3	2	1	0	1	1	1	1	0.0470551	expressed protein
LOC_Os08g04450	0	44	58	3	21	10	2	23	26	5	18	6	13	13	11	3	8	10	10	15	5	9	4	15	12	8	8	7	4	7	11	9	3	9	11	8	7	6	6	5	3	9	17	8	0.0389037	DAG protein, chloroplast precursor, putative, expressed
LOC_Os09g03630	0	52	32	3	14	7	1	12	6	14	11	5	18	23	14	8	4	16	14	12	3	9	2	12	15	7	5	6	9	3	8	9	9	5	11	4	3	0	2	6	2	6	24	5	0.0229505	ankyrin, putative, expressed
LOC_Os01g70790	0	1	10	0	3	2	1	5	3	6	3	6	6	0	4	5	1	14	3	3	4	17	4	4	5	7	9	9	7	11	12	7	2	7	4	3	7	3	3	1	15	7	35	5	0.00198603	SRC2 protein, putative, expressed
LOC_Os07g07719	0	32	37	2	5	10	2	18	7	5	8	17	14	20	5	8	0	5	10	8	7	1	2	3	8	4	5	4	5	1	3	4	12	0	4	1	5	5	0	3	2	3	8	11	0.00887089	ribosomal protein S13p/S18e, putative, expressed
LOC_Os06g39260	0	86	114	13	81	20	9	17	29	17	35	29	25	27	24	32	14	42	31	33	3	10	9	7	16	4	13	19	19	6	14	9	37	7	19	4	19	8	6	14	7	17	48	29	5.4614e-05	solute carrier family 35 member B1, putative, expressed
LOC_Os02g24330	4	121	185	18	38	25	10	34	48	32	49	32	55	48	44	31	14	37	38	40	23	26	16	29	30	23	21	26	24	26	31	23	30	38	24	30	36	29	25	28	19	33	46	33	0.0107005	eukaryotic translation initiation factor 4B, putative, expressed
LOC_Os02g32760	1	190	306	16	95	48	21	88	99	59	100	78	114	112	43	43	13	69	54	51	29	38	7	41	53	31	42	64	30	23	38	33	75	33	36	27	47	23	30	41	39	50	110	53	0.000530532	60S acidic ribosomal protein, putative, expressed
LOC_Os02g05490	1	21	36	0	8	6	2	9	8	8	15	5	9	4	10	6	5	22	11	9	5	5	4	9	15	5	3	2	5	4	7	6	1	3	4	3	10	5	2	2	2	3	11	13	0.0453815	expressed protein
LOC_Os06g47600	2	202	307	16	135	37	20	72	90	41	68	83	52	76	120	54	23	72	41	64	27	46	25	23	54	39	42	38	40	11	30	29	76	43	63	34	77	24	23	18	27	45	60	83	0.000325505	thaumatin family domain containing protein, expressed
LOC_Os02g45820	1	70	107	3	43	18	3	23	18	20	39	39	30	40	18	14	6	23	18	21	6	18	4	18	16	19	12	16	6	8	14	10	28	9	10	7	27	8	8	19	9	24	33	26	0.00758778	mitochondrial import inner membrane translocase subunit Tim, putative, expressed
LOC_Os07g43290	0	46	28	3	7	7	3	6	7	10	3	9	3	12	11	6	7	11	10	5	8	2	2	1	8	2	3	3	6	2	5	2	8	4	3	1	14	2	3	4	6	4	7	9	0.0289913	LTPL56 - Protease inhibitor/seed storage/LTP family protein precursor, expressed
LOC_Os12g02980	1	21	8	1	1	1	1	0	17	4	3	13	8	12	20	4	1	7	5	2	0	1	0	1	2	0	0	0	7	1	7	9	5	2	2	3	8	0	0	1	0	2	7	0	0.0358419	nucleoside-triphosphatase, putative, expressed
LOC_Os02g24020	1	63	99	6	26	14	2	41	27	21	26	26	29	36	20	12	8	20	22	12	8	14	9	20	24	21	11	17	12	10	11	10	18	5	25	3	27	3	7	14	11	15	27	27	0.0171879	dihydrodipicolinate reductase, putative, expressed
LOC_Os07g02500	0	2	0	0	0	0	0	0	0	0	0	0	2	0	0	0	0	1	1	1	0	1	4	0	1	1	1	1	1	0	1	2	3	3	2	1	2	3	0	1	0	0	1	0	0.0148349	expressed protein
LOC_Os01g74340	0	34	43	1	25	11	2	19	13	23	25	18	11	17	17	9	2	16	20	5	0	3	5	6	7	2	1	4	5	4	9	8	3	4	9	5	5	2	4	5	0	4	6	10	4.31518e-09	RNA recognition motif containing protein, putative, expressed
LOC_Os04g20400	0	21	12	0	6	3	2	9	0	1	7	10	10	12	2	1	3	10	8	7	2	4	3	2	3	4	1	1	5	2	0	5	4	1	3	0	3	0	2	1	1	7	8	2	0.0417134	cytokinin-O-glucosyltransferase 1, putative, expressed
LOC_Os02g56014	23	630	948	63	230	153	107	165	141	165	244	169	245	245	160	94	61	208	156	184	109	139	57	172	176	83	116	172	114	95	138	122	214	92	127	107	195	115	115	127	109	208	265	229	0.0219639	40S ribosomal protein S30, putative, expressed
LOC_Os02g15610	1	27	66	3	26	19	6	21	14	11	14	26	18	17	15	8	4	10	5	11	4	5	4	9	18	7	7	7	7	8	6	6	16	7	6	9	15	6	6	10	5	9	9	16	0.00500292	40S ribosomal protein S15a, putative, expressed
LOC_Os10g06680	0	1	0	0	0	0	0	1	1	1	0	0	2	1	0	0	1	1	0	0	8	5	3	4	14	4	8	10	6	6	7	9	9	4	9	10	15	2	4	4	10	18	19	25	1.3605e-26	expressed protein
LOC_Os07g04330	1	169	309	17	131	50	7	128	60	72	99	91	78	118	47	40	17	96	47	89	40	37	14	62	42	43	46	47	24	38	30	49	44	23	47	17	82	26	23	47	40	57	124	84	0.00767483	expressed protein
LOC_Os09g32520	0	115	187	18	45	31	7	66	49	38	49	48	67	59	38	19	19	40	34	39	22	13	18	16	33	21	25	25	21	19	27	14	36	20	42	20	43	16	18	25	24	41	43	39	0.002156	60S ribosomal protein L32, putative, expressed
LOC_Os05g27780	0	68	17	4	2	4	0	5	6	4	6	7	5	20	9	1	0	8	2	5	17	29	14	49	12	29	5	4	4	11	57	65	5	5	8	24	8	12	6	6	5	7	9	5	0.0010581	expressed protein
LOC_Os06g05930	1	10	15	3	5	1	2	3	3	6	5	6	5	2	2	2	3	1	3	8	27	36	9	49	39	35	41	80	23	39	22	34	76	33	38	33	104	40	55	65	49	78	162	104	3.95883e-44	expressed protein
LOC_Os09g32526	2	141	205	15	53	34	15	47	41	36	49	39	55	85	55	28	8	52	28	37	26	28	18	31	41	25	26	36	18	19	21	24	50	29	28	26	39	30	30	29	24	35	62	57	0.021825	peptidyl-prolyl cis-trans isomerase, FKBP-type, putative, expressed
LOC_Os10g35110	0	65	31	2	19	27	5	39	16	21	13	14	34	29	11	18	4	30	24	20	4	9	10	6	21	2	7	4	16	6	5	13	30	11	13	4	12	4	10	10	6	14	19	9	0.00901492	alpha-galactosidase precursor, putative, expressed
LOC_Os01g08700	0	78	143	31	107	24	12	37	78	30	50	51	20	55	45	24	5	22	37	16	12	15	17	18	24	23	23	43	8	8	21	8	8	9	26	24	29	16	19	18	26	29	28	27	0.00229697	GIGANTEA, putative, expressed
LOC_Os01g16510	0	19	31	4	7	8	3	11	11	4	3	10	9	9	12	5	4	6	1	7	3	3	2	4	8	2	3	3	1	2	9	4	2	2	5	2	7	2	3	4	2	2	3	18	0.0207822	expressed protein
LOC_Os03g15810	0	4	5	0	1	3	0	3	7	3	3	3	2	2	1	1	0	1	2	2	0	0	0	1	0	2	1	0	1	0	2	1	2	0	0	1	0	2	0	1	0	0	3	1	0.0482633	AAA-type ATPase family protein, putative, expressed
LOC_Os03g55530	0	18	9	0	0	0	0	7	4	4	1	1	0	5	9	1	0	4	3	4	3	8	0	9	3	7	3	5	4	8	6	3	13	6	3	5	5	3	2	4	0	3	3	4	0.0486691	HLS, putative, expressed
LOC_Os02g57924	0	127	248	12	107	45	13	80	57	43	104	75	86	108	53	43	12	52	44	60	28	29	8	54	49	35	35	56	11	26	29	33	81	20	28	26	41	20	21	26	36	39	65	60	0.00569038	expressed protein
LOC_Os12g25120	5	354	541	32	117	105	38	183	162	102	174	118	160	134	118	86	27	131	79	131	68	52	34	106	87	70	90	139	52	67	88	85	146	44	67	55	135	67	62	65	89	143	135	108	0.0432989	core histone H2A/H2B/H3/H4, putative, expressed
LOC_Os01g18800	0	28	33	2	18	10	4	14	11	9	13	17	3	11	12	6	4	27	15	9	8	12	7	21	23	12	10	4	9	19	11	21	8	14	20	14	15	8	9	10	19	14	38	22	0.031198	CAMK_KIN1/SNF1/Nim1_like.9 - CAMK includes calcium/calmodulin depedent protein kinases, expressed
LOC_Os05g30530	1	158	255	15	110	54	13	91	88	65	110	65	91	78	41	43	15	53	52	40	37	30	28	26	34	28	19	39	28	25	45	27	70	19	39	31	44	20	19	24	39	49	85	58	4.73048e-05	40S ribosomal protein S4, putative, expressed
LOC_Os08g39330	3	88	35	8	9	11	9	15	59	26	21	19	15	16	27	34	6	17	41	9	3	7	8	15	6	11	19	21	12	19	13	7	13	6	4	14	30	7	15	12	7	11	16	32	0.0422347	skin secretory protein xP2 precursor, putative, expressed
LOC_Os11g06900	0	7	6	0	4	0	0	0	5	5	3	1	0	1	1	1	0	3	7	2	0	1	0	0	0	1	0	1	1	0	1	0	2	1	3	0	2	0	0	0	0	1	1	1	0.048633	amidase family protein, putative, expressed
LOC_Os05g41580	0	2	5	0	0	3	0	4	0	1	1	3	0	3	0	0	1	0	0	0	0	3	1	2	2	0	2	5	2	2	1	1	3	2	5	2	1	0	2	4	1	4	8	3	0.0247543	calcium-transporting ATPase, plasma membrane-type, putative, expressed
LOC_Os07g12610	0	4	5	0	1	1	0	0	0	1	0	0	0	0	1	0	0	6	0	1	0	3	0	6	5	2	0	2	8	4	2	1	1	2	5	0	2	0	1	0	1	1	5	2	0.0137196	OsFBX227 - F-box domain containing protein, expressed
LOC_Os01g13720	3	47	85	7	19	13	2	18	23	12	22	13	29	23	33	15	6	24	17	20	15	9	8	14	22	15	2	24	13	9	15	15	21	12	16	7	14	3	10	10	10	5	29	13	0.0387455	expressed protein
LOC_Os02g40490	0	30	24	1	9	4	1	4	7	11	15	15	13	13	7	3	1	14	8	6	0	2	2	5	2	2	1	5	2	3	4	2	4	2	6	5	1	0	4	4	1	4	4	7	1.63501e-05	expressed protein
LOC_Os10g34320	0	10	13	1	5	5	1	7	2	3	5	4	4	3	3	3	1	5	1	3	2	3	0	3	6	2	0	1	1	2	3	2	0	0	1	1	3	2	2	0	4	0	0	3	0.0264515	ribosomal L18p/L5e family protein, expressed
LOC_Os11g03920	0	25	30	3	11	3	5	8	5	10	6	2	12	9	14	3	1	15	2	7	4	6	3	7	5	3	2	4	1	0	4	9	3	1	4	2	1	1	5	5	5	5	6	4	0.0137666	expressed protein
LOC_Os03g48390	0	71	50	3	16	8	1	14	22	8	22	25	17	31	28	13	5	32	22	14	4	10	5	9	13	10	3	10	4	12	9	14	18	4	6	8	9	9	7	7	7	14	18	25	0.00683097	expressed protein
LOC_Os02g02524	0	29	29	1	8	5	2	9	6	5	7	12	16	13	8	0	4	10	6	6	1	5	0	6	11	1	3	4	4	5	4	2	7	2	5	3	3	2	1	2	1	6	10	4	0.00474406	canopy homolog 2 precursor, putative, expressed
LOC_Os01g47710	0	9	9	3	6	4	1	5	20	6	7	1	2	3	8	1	3	11	0	5	8	7	10	12	15	10	8	3	13	5	31	17	7	11	13	4	7	9	5	4	2	7	8	4	0.00484956	homeobox domain containing protein, expressed
LOC_Os12g07220	1	138	203	18	38	29	20	53	53	34	55	49	53	53	58	42	9	37	40	42	28	23	15	32	27	18	24	35	27	11	26	30	42	29	26	18	36	19	38	51	29	39	61	57	0.0437832	bacterial transferase hexapeptide domain containing protein, expressed
LOC_Os03g25050	4	133	244	14	97	53	16	49	91	51	72	59	86	85	59	51	17	57	60	57	31	32	11	49	29	26	24	38	22	22	49	24	61	18	40	23	51	19	22	18	27	38	58	65	4.1641e-09	chaperonin, putative, expressed
LOC_Os03g56620	0	20	20	0	8	10	1	8	6	9	5	2	8	7	10	5	3	13	7	12	1	1	0	5	0	1	1	0	0	1	1	1	0	0	0	1	0	0	1	2	0	0	5	0	8.50502e-16	expressed protein
LOC_Os06g44300	6	216	579	22	310	196	34	334	41	109	247	229	245	451	28	79	62	144	78	62	72	47	20	47	49	37	43	116	42	33	37	71	110	40	18	44	126	23	15	74	94	107	209	160	0.000428258	WAX2, putative, expressed
LOC_Os02g55940	0	76	96	5	41	18	8	24	22	26	24	21	22	47	14	19	6	28	18	23	8	16	5	7	20	15	12	16	11	14	8	12	16	8	15	8	24	6	4	17	9	25	23	29	0.00209883	ribosomal protein S15 containing protein, expressed
LOC_Os10g35294	1	27	42	1	11	10	2	12	14	10	9	12	11	15	13	5	1	8	5	17	6	6	4	10	10	3	5	6	2	4	11	6	5	5	8	1	3	1	3	5	4	2	11	8	0.000639804	fiber protein Fb34, putative, expressed
LOC_Os01g12810	0	7	4	1	8	1	0	2	1	3	5	1	0	1	6	1	0	0	0	2	1	1	1	4	8	4	1	2	1	5	4	6	1	3	3	1	16	1	1	6	3	9	3	9	0.0291462	retrotransposon protein, putative, unclassified, expressed
LOC_Os07g43310	2	123	174	16	52	23	11	45	60	31	41	36	32	36	34	27	11	40	34	42	20	22	17	35	23	20	15	32	22	22	25	34	35	13	15	19	40	28	26	20	16	25	54	68	0.0406877	ribosomal protein L7/L12 C-terminal domain containing protein, expressed
LOC_Os09g38370	3	123	170	8	52	32	13	50	56	28	34	43	52	38	44	31	13	41	24	38	16	24	14	18	20	21	15	39	18	11	16	12	44	13	40	20	48	34	20	26	34	26	58	46	0.0263288	signal peptidase complex subunit 3, putative, expressed
LOC_Os03g52594	0	49	52	4	23	13	4	20	13	8	14	17	10	25	19	9	1	16	10	8	6	10	2	16	13	9	6	6	3	9	2	10	3	6	10	5	15	2	3	7	1	10	21	18	0.0139301	CCR4-NOT transcription factor, putative, expressed
LOC_Os05g31290	0	20	31	1	10	5	3	9	14	5	12	7	11	9	10	11	1	11	6	7	2	4	2	3	4	2	2	4	5	3	6	6	5	2	3	0	8	3	5	0	1	1	10	7	6.14437e-05	acyl carrier protein, putative, expressed
LOC_Os06g23210	1	37	42	5	10	8	2	6	11	10	6	8	15	15	17	2	3	16	4	9	5	3	4	9	11	10	6	5	3	2	6	5	9	4	7	7	7	4	10	4	1	3	9	3	0.0109563	ribosomal protein L30 containing protein, expressed
LOC_Os08g23720	0	5	2	1	4	1	0	1	6	1	2	0	0	1	2	1	0	2	1	1	1	1	2	2	11	3	4	2	2	1	5	3	4	2	3	2	1	3	7	3	2	1	5	6	0.00233981	glucan endo-1,3-beta-glucosidase precursor, putative, expressed
LOC_Os03g22180	7	298	464	25	151	89	23	133	124	78	149	159	146	183	77	77	22	120	81	96	48	54	39	76	88	44	49	78	54	39	68	59	124	44	76	50	98	35	52	70	52	81	118	135	4.81155e-05	60S ribosomal protein L18-3, putative, expressed
LOC_Os11g38500	0	5	2	1	0	1	0	4	3	1	4	2	0	3	2	0	1	3	1	2	1	1	0	0	0	0	1	1	0	0	1	1	0	0	0	0	0	0	0	1	0	0	2	0	0.00435191	OsFBDUF62 - F-box and DUF domain containing protein, expressed
LOC_Os07g38540	3	158	212	12	60	38	9	56	70	61	78	54	69	93	39	29	19	50	38	50	25	24	22	33	37	17	26	39	23	15	44	20	67	20	31	19	41	17	13	29	25	54	72	57	0.00017002	40S ribosomal protein S13, putative, expressed
LOC_Os03g19436	1	14	32	3	9	8	4	12	10	14	12	7	11	19	10	4	2	11	7	9	3	4	3	5	5	2	2	4	1	5	4	2	2	3	6	2	4	1	4	1	1	0	4	5	1.3432e-11	expressed protein
LOC_Os12g34510	6	529	685	33	209	120	24	195	226	178	234	200	212	211	158	77	47	235	102	173	72	113	55	124	108	99	66	143	93	77	112	112	177	56	117	66	171	79	73	73	103	143	209	170	0.000759987	Core histone H2A/H2B/H3/H4 domain containing protein, putative, expressed
LOC_Os02g02020	1	107	120	14	42	24	8	32	42	29	49	22	32	39	28	11	6	33	21	27	25	17	13	18	31	19	21	21	6	11	30	16	20	14	16	21	15	15	16	10	20	14	36	17	0.00137837	pentatricopeptide, putative, expressed
LOC_Os05g48220	9	600	859	69	283	155	58	226	203	195	239	185	230	293	131	140	42	218	141	218	113	113	72	188	157	89	108	156	97	73	148	126	230	99	140	88	170	92	100	112	122	173	233	214	0.000861919	60S ribosomal protein L35a-3, putative, expressed
LOC_Os04g02490	0	0	0	0	0	0	0	0	1	0	0	0	0	0	0	0	0	0	0	0	14	10	3	16	24	17	17	10	9	11	12	16	15	10	16	8	7	14	8	12	12	18	36	40	1.93749e-57	expressed protein
LOC_Os03g53110	1	33	63	2	37	8	5	23	17	26	18	22	15	15	7	5	5	16	13	17	7	5	6	9	16	11	8	12	4	4	10	6	18	5	15	3	10	4	7	7	12	9	31	20	0.0314212	CorA-like magnesium transporter protein, putative, expressed
LOC_Os02g13530	9	492	778	61	235	152	70	208	225	130	268	203	258	293	167	138	59	203	113	168	108	135	75	147	129	105	85	157	82	95	129	81	182	81	118	77	141	88	91	89	91	147	217	195	1.78432e-06	40S ribosomal protein S24, putative, expressed
LOC_Os05g48320	5	381	523	24	177	91	22	176	150	135	173	150	209	249	107	67	24	136	79	106	57	70	25	102	82	52	62	96	42	61	63	51	117	25	67	42	100	42	36	53	56	118	170	154	4.59349e-05	60S ribosomal protein L37a, putative, expressed
LOC_Os03g23050	0	6	5	1	5	0	0	3	2	0	2	0	2	2	8	1	0	9	2	2	3	5	3	2	6	6	0	3	2	2	8	3	7	2	6	14	1	4	2	3	1	1	7	3	0.0353569	expressed protein
LOC_Os08g03450	5	615	798	47	277	172	30	226	250	151	251	271	271	318	274	115	50	262	117	158	85	137	47	141	169	109	80	117	104	81	128	114	171	53	93	91	155	71	84	83	65	142	212	285	3.37384e-06	ribosomal protein L37, putative, expressed
LOC_Os06g16290	4	245	319	10	92	80	12	105	69	60	106	85	107	135	63	47	18	81	64	80	52	55	19	54	86	39	33	64	26	41	63	42	84	22	61	34	68	31	35	41	42	56	96	91	0.00512391	ribosomal protein L7Ae, putative, expressed
LOC_Os02g49370	0	27	27	1	10	11	3	17	2	7	12	12	27	29	0	10	0	6	29	18	5	7	0	2	3	0	0	0	2	2	2	3	14	2	1	1	6	0	0	14	1	9	10	9	0.00678184	histone-like transcription factor and archaeal histone, putative, expressed
LOC_Os02g56140	0	96	45	5	12	11	3	16	22	25	20	17	21	18	28	8	3	24	12	26	13	35	23	36	43	25	23	20	31	17	28	23	26	28	34	18	14	27	26	20	12	14	29	16	0.000972478	helix-loop-helix DNA-binding domain containing protein, expressed
LOC_Os12g05430	7	326	453	23	115	60	22	105	94	74	136	111	161	176	86	66	29	114	81	110	61	68	42	98	110	62	58	94	42	40	80	50	114	36	82	54	110	44	52	69	58	57	133	117	0.0123932	ribosomal protein L24, putative, expressed
LOC_Os07g09760	0	0	0	0	4	0	0	0	0	0	0	0	0	0	0	0	0	0	0	0	4	3	3	1	2	2	1	0	0	1	2	4	4	1	0	1	2	0	0	2	1	0	5	3	9.36514e-05	retrotransposon protein, putative, unclassified, expressed
LOC_Os09g19734	2	266	387	16	137	71	15	111	104	84	126	99	118	130	94	64	35	93	64	78	30	63	29	64	81	55	41	73	50	45	42	48	84	28	72	38	98	42	36	46	46	73	123	78	6.61216e-05	isochorismate synthase 1, chloroplast precursor, putative, expressed
LOC_Os08g42040	3	169	261	18	95	32	11	38	41	38	56	35	59	54	70	56	11	42	48	45	13	31	12	25	39	26	16	31	22	17	39	27	67	28	27	21	44	18	17	34	51	36	102	87	0.0499863	LTPL80 - Protease inhibitor/seed storage/LTP family protein precursor, expressed
LOC_Os04g41340	0	6	8	0	0	1	0	1	0	1	0	0	0	0	4	0	0	0	0	1	2	0	0	1	6	3	2	0	2	2	5	1	2	4	7	8	11	0	0	4	0	1	2	3	0.00721209	4-nitrophenylphosphatase, putative, expressed
LOC_Os07g47780	0	133	189	7	47	36	10	69	64	42	54	53	57	80	52	22	17	62	25	51	21	27	14	31	32	26	22	34	13	18	34	37	53	16	32	20	41	17	16	23	29	50	54	50	0.00425281	60S ribosomal protein L18-3, putative, expressed
LOC_Os01g46140	0	18	5	0	0	3	0	5	1	2	4	2	5	7	7	0	0	4	6	3	4	7	2	7	10	7	2	4	13	4	6	6	2	3	6	2	7	6	4	4	3	3	7	12	0.00330838	expressed protein
LOC_Os08g24182	0	48	74	6	11	17	3	23	21	16	14	25	27	24	19	13	5	21	19	15	6	10	3	20	12	7	13	9	14	13	11	9	12	6	12	14	20	5	7	13	7	11	17	23	0.0310241	expressed protein
LOC_Os02g18380	5	701	976	65	284	178	58	227	243	218	292	247	295	352	206	173	61	260	165	265	121	139	87	163	177	119	120	171	114	123	165	137	245	69	169	115	211	120	145	118	124	203	282	270	0.00124528	60S ribosomal protein L27-3, putative, expressed
LOC_Os07g29190	0	66	102	8	35	23	5	32	62	21	19	27	28	25	18	18	9	31	20	35	13	14	4	12	11	25	13	14	11	12	21	12	21	12	17	9	25	9	12	10	10	26	36	20	0.00138795	expressed protein
LOC_Os12g40115	2	168	236	13	76	46	14	87	75	43	99	58	82	74	48	27	16	57	44	50	33	40	32	55	50	33	24	43	24	14	44	42	49	21	36	22	54	23	19	29	37	32	73	75	0.00118322	expressed protein
LOC_Os01g55220	1	530	546	28	105	68	21	117	105	106	155	124	156	175	107	86	35	207	137	152	48	108	36	123	114	95	68	103	64	55	109	55	100	41	57	76	112	49	59	58	71	132	167	153	0.035057	expressed protein
LOC_Os02g28810	1	333	446	23	136	72	15	118	157	114	174	140	174	203	100	88	22	134	79	125	47	53	38	68	83	63	61	88	44	38	47	78	116	36	67	39	100	52	44	61	42	82	145	115	6.56796e-05	ribosomal protein, putative, expressed
LOC_Os09g39540	6	526	756	47	256	114	66	224	185	153	230	175	225	275	146	121	52	160	139	199	77	95	37	135	137	92	90	151	87	82	97	103	201	76	134	79	180	82	55	100	97	129	279	210	0.000405454	40S ribosomal protein S25, putative, expressed
LOC_Os05g34770	3	254	429	32	125	71	29	126	142	104	134	95	138	107	126	72	32	118	83	90	45	70	28	55	80	46	62	65	47	54	67	44	110	58	51	41	102	41	49	49	50	76	133	116	3.79299e-06	cytochrome c, putative, expressed
LOC_Os03g08580	0	19	18	1	6	3	1	3	4	7	5	5	5	7	6	5	0	15	9	5	1	4	4	2	2	3	1	3	1	2	5	1	4	3	1	2	5	1	3	2	2	6	6	2	0.010684	expressed protein
LOC_Os07g42300	0	108	157	5	71	28	10	55	43	45	76	52	67	86	41	18	12	61	28	38	15	22	11	32	18	16	10	20	18	12	26	25	40	10	15	10	17	12	12	15	11	30	49	39	3.43436e-08	elongation factor protein, putative, expressed
LOC_Os04g55240	5	434	228	17	71	58	13	93	165	100	109	60	77	84	190	47	22	138	65	147	60	115	59	165	189	163	73	107	116	97	182	158	102	78	156	87	138	105	123	77	52	101	122	98	0.00544344	VQ domain containing protein, putative, expressed
LOC_Os10g08011	4	44	35	3	9	7	0	15	11	19	17	15	18	20	13	5	2	29	11	16	7	5	2	10	4	6	2	8	7	3	11	8	2	3	9	4	3	6	9	8	4	5	10	2	5.42024e-05	expressed protein
LOC_Os07g32680	0	2	1	0	0	1	0	0	11	0	0	0	2	0	2	1	0	2	0	0	1	1	1	2	2	4	0	5	6	2	10	2	1	7	6	6	7	9	2	8	1	3	7	3	0.000276987	retrotransposon protein, putative, unclassified, expressed
LOC_Os06g02470	2	98	162	10	48	47	9	55	57	39	44	33	40	49	43	25	7	40	31	32	15	26	11	28	35	22	23	26	28	17	24	32	40	14	19	24	38	22	15	29	21	30	40	35	0.00127923	ATOZI1, putative, expressed
LOC_Os04g39110	9	649	601	66	165	96	48	140	219	105	120	89	223	99	266	188	45	225	117	177	63	129	57	120	85	78	84	119	97	65	71	90	127	141	89	58	177	79	79	101	68	125	240	205	0.00611144	GASR4 - Gibberellin-regulated GASA/GAST/Snakin family protein precursor, expressed
LOC_Os01g05010	1	135	252	17	98	43	16	73	65	50	102	67	79	108	57	42	31	80	36	38	27	24	21	45	49	32	28	64	30	35	52	23	64	34	61	34	50	31	37	32	39	54	80	58	0.00706156	mitochondrial glycoprotein, putative, expressed
LOC_Os06g48030	0	19	27	1	3	7	3	9	2	9	2	6	20	4	11	13	5	5	7	0	1	0	1	0	0	0	4	8	1	2	6	3	14	8	0	0	3	4	1	4	0	2	3	3	0.0388095	peroxidase precursor, putative, expressed
LOC_Os11g06340	1	88	99	7	20	9	2	31	21	32	22	32	37	33	30	14	6	47	27	23	15	18	3	15	14	12	6	13	14	6	9	15	15	11	15	8	15	7	9	9	11	28	34	39	0.000468992	ubiquinol-cytochrome C reductase hinge protein, putative, expressed
LOC_Os08g44480	8	688	975	63	308	206	44	258	300	207	326	283	345	426	210	127	52	288	169	196	130	122	76	149	193	137	80	164	117	98	157	132	236	86	143	121	186	127	93	129	143	181	274	247	1.59098e-05	40S ribosomal protein S25, putative, expressed
LOC_Os03g38260	6	577	900	51	255	161	68	262	267	200	277	227	251	287	181	141	58	232	141	206	116	184	80	208	188	134	114	174	105	97	180	152	245	97	171	119	220	104	116	153	107	170	284	241	0.0191426	60S ribosomal protein L19-3, putative, expressed
LOC_Os03g56241	6	404	569	31	133	76	36	119	145	125	151	166	190	192	110	109	41	134	116	154	78	82	49	112	117	77	98	102	68	70	73	75	143	48	105	77	138	63	78	84	101	134	161	123	0.0233905	40S ribosomal protein S29, putative, expressed
LOC_Os07g01870	0	240	351	18	123	77	14	100	112	76	127	91	131	147	64	51	23	84	47	106	32	55	27	69	76	45	40	69	39	39	65	53	112	30	45	27	60	29	25	52	42	80	110	84	0.00758778	ribosomal protein L13, putative, expressed
LOC_Os02g02450	0	1	5	0	1	0	1	3	1	1	2	2	2	5	2	2	1	2	0	1	1	11	2	5	4	3	6	3	0	0	3	2	3	3	2	4	4	2	1	2	3	2	5	2	0.0148729	transposon protein, putative, unclassified, expressed
LOC_Os08g29560	0	3	6	0	4	1	0	0	0	1	0	2	0	0	1	0	0	5	0	1	6	9	4	2	11	2	0	3	1	2	0	7	4	1	4	4	3	7	2	3	7	1	6	2	1.48916e-05	retrotransposon protein, putative, unclassified, expressed
LOC_Os01g44960	0	62	58	6	16	14	8	25	24	21	11	15	28	27	21	15	8	7	17	7	7	12	5	6	19	11	7	20	6	17	15	6	16	6	10	4	15	12	7	14	8	11	19	12	0.0479004	hydrolase, alpha/beta fold family domain containing protein, expressed
LOC_Os08g08570	5	288	392	44	129	91	30	114	146	92	110	82	142	151	71	58	23	88	71	113	56	65	30	86	94	43	54	82	49	57	72	72	98	49	85	51	82	41	52	51	36	80	85	85	5.28932e-05	expressed protein
LOC_Os12g26060	0	17	19	1	4	5	2	6	8	2	11	6	7	7	1	5	2	9	2	7	2	3	3	2	2	1	1	3	4	2	4	4	2	5	4	3	3	2	1	4	0	5	4	3	0.0111714	bifunctional dihydrofolate reductase-thymidylate synthase, putative, expressed
LOC_Os12g07820	0	94	138	9	58	35	3	45	44	29	41	40	42	48	37	20	11	32	20	49	13	24	7	24	26	16	22	28	22	12	29	20	32	27	25	18	30	12	18	12	13	26	51	38	0.00540452	OsAPx6 - Stromal Ascorbate Peroxidase encoding gene 5,8, expressed
LOC_Os08g06040	8	407	683	33	248	119	50	233	177	167	236	164	228	246	134	123	56	166	93	178	79	69	43	145	131	94	80	120	61	90	124	104	181	66	101	73	164	69	72	84	92	121	199	180	4.84803e-05	60S ribosomal protein L34, putative, expressed
LOC_Os03g13800	5	382	576	33	175	107	30	135	150	122	197	158	225	228	124	74	37	159	103	155	54	101	38	110	125	79	78	83	91	80	96	85	147	61	106	95	112	71	63	73	78	119	195	168	0.00219351	ribosomal protein L7Ae, putative, expressed
LOC_Os04g51680	0	11	4	2	1	1	1	2	3	4	0	3	2	1	9	2	1	7	3	2	3	26	4	16	7	4	1	3	4	5	12	26	4	7	15	4	9	4	1	2	7	4	15	3	0.000351434	expressed protein
LOC_Os09g07614	0	22	56	6	29	11	3	15	24	21	15	12	21	18	16	5	6	17	10	14	7	8	8	12	10	9	6	6	7	5	7	6	13	8	4	2	14	2	3	10	7	6	10	21	0.00178023	expressed protein
LOC_Os04g34240	3	253	276	17	78	47	8	83	96	52	63	79	95	104	66	36	11	92	50	81	31	32	17	51	59	42	42	54	37	28	64	44	79	29	60	25	61	27	29	35	34	77	87	80	0.013429	histone H3, putative, expressed
LOC_Os02g56020	0	32	63	3	26	13	5	10	29	17	19	13	20	27	19	11	6	28	15	17	3	11	15	24	24	8	10	9	8	6	12	13	13	11	15	7	12	5	3	6	5	17	19	12	0.0420717	methyltransferase, putative, expressed
LOC_Os04g31140	0	13	21	2	6	4	1	8	6	6	4	7	9	12	10	4	2	15	5	3	3	2	3	3	3	1	1	1	3	2	1	3	3	4	6	8	2	2	2	2	5	3	6	4	0.00244037	expressed protein
LOC_Os09g28690	1	192	62	8	60	28	9	48	62	61	39	29	37	52	54	22	13	60	29	51	31	54	40	67	77	31	49	37	39	29	32	60	59	43	61	30	75	26	37	48	31	37	58	69	0.0316836	gibberellin receptor GID1L2, putative, expressed
LOC_Os10g14180	1	15	11	1	7	4	3	4	5	5	7	7	11	4	2	4	3	4	1	4	16	23	1	8	4	9	4	8	12	7	9	18	15	3	11	12	14	3	6	4	8	4	17	13	0.00188036	expressed protein
LOC_Os02g12130	0	21	10	0	5	2	1	5	4	5	2	2	4	2	8	0	1	4	3	4	4	3	2	1	5	7	4	7	3	3	6	5	10	3	4	9	1	5	4	7	4	6	10	16	0.0266528	cysteine-rich receptor-like protein kinase 35 precursor, putative, expressed
LOC_Os04g39700	2	385	605	41	228	120	34	178	195	125	197	147	213	227	142	83	40	179	118	141	91	95	59	129	123	93	82	128	64	76	116	85	151	46	94	66	111	61	73	73	85	138	217	159	0.00172437	60S ribosomal protein L6, putative, expressed
LOC_Os01g64090	0	95	149	10	47	22	8	53	47	33	69	40	52	60	30	27	15	42	40	34	11	19	12	21	22	14	17	29	19	12	30	24	42	10	32	12	33	11	7	17	23	33	42	35	8.38977e-05	L1P family of ribosomal proteins domain containing protein, expressed
LOC_Os06g50154	1	221	356	23	136	48	24	98	123	73	120	93	95	112	87	70	27	107	86	88	45	68	28	73	75	49	42	67	32	29	65	44	97	45	77	33	97	34	44	43	48	72	130	65	0.000172613	translocon-associated protein subunit alpha precursor, putative, expressed
LOC_Os07g42170	3	323	448	32	136	68	23	126	116	88	145	123	161	165	98	64	37	124	78	110	46	62	38	85	78	71	50	92	53	48	72	54	106	41	73	55	78	52	49	52	55	89	163	117	2.99803e-05	60S ribosomal protein, putative, expressed
LOC_Os05g02730	0	170	112	6	42	21	5	35	19	41	45	18	49	32	47	20	12	49	30	46	28	58	28	36	56	46	26	30	36	35	41	32	73	38	62	24	28	31	38	32	22	45	57	48	0.0295227	homeobox domain containing protein, expressed
LOC_Os12g14930	0	17	13	1	33	9	2	9	9	11	23	10	9	18	3	3	12	14	12	13	3	14	13	2	10	2	2	2	6	0	13	3	4	5	10	6	2	3	4	5	2	2	5	0	0.0255822	ATP synthase protein MI25, putative, expressed
LOC_Os04g49430	0	13	7	0	1	1	0	4	8	9	2	2	5	5	6	3	1	5	5	0	1	9	13	5	9	6	2	3	7	3	9	8	4	4	22	5	8	6	2	4	2	3	7	7	0.00696829	ZR1 protein, putative, expressed
LOC_Os11g14990	1	66	106	14	42	27	8	28	45	16	48	34	33	30	15	17	11	30	22	23	17	17	10	21	26	10	16	22	9	13	21	23	38	13	14	14	16	18	13	16	20	21	32	15	0.00808798	expressed protein
LOC_Os01g13080	12	442	708	56	222	115	46	141	208	143	257	167	245	239	160	115	59	204	109	163	75	93	55	117	148	71	88	118	94	76	124	96	169	75	126	87	166	99	95	96	82	125	236	187	9.40917e-06	60S acidic ribosomal protein, putative, expressed
LOC_Os10g09684	1	36	55	3	13	16	4	27	24	11	23	14	11	31	26	12	3	14	12	17	8	9	3	4	6	3	5	4	3	3	9	6	3	3	6	8	3	9	4	3	4	13	10	12	2.32371e-11	expressed protein
LOC_Os01g10820	3	322	488	36	164	98	25	155	158	102	176	129	180	219	86	75	28	137	81	134	52	80	23	70	71	54	50	90	56	56	93	76	137	48	90	59	95	55	40	74	58	85	155	121	1.56737e-05	ribosomal protein L5, putative, expressed
LOC_Os01g16910	1	125	208	13	72	44	13	57	59	52	46	45	69	70	38	28	15	59	46	46	24	46	28	35	42	28	34	34	30	20	43	43	39	22	52	27	59	19	34	24	27	39	73	52	0.0248938	outer mitochondrial membrane porin, putative, expressed
LOC_Os03g18510	1	194	300	24	101	54	24	84	110	66	96	75	88	110	54	55	22	77	67	74	40	72	35	53	59	44	49	59	33	31	44	53	100	34	60	30	82	30	42	37	41	52	121	75	0.00994447	expressed protein
LOC_Os06g44374	3	222	321	22	100	48	14	77	99	74	102	77	99	110	77	52	17	92	75	87	55	59	18	72	74	53	45	66	60	42	51	50	70	38	54	32	90	39	44	46	42	59	128	87	0.0242627	protein transport protein SEC61 subunit gamma, putative, expressed
LOC_Os03g59774	3	65	98	7	34	19	10	32	40	30	22	19	36	26	21	18	5	28	13	33	14	21	6	21	23	21	16	23	9	13	28	24	22	6	18	15	13	9	11	14	6	22	27	19	0.00431293	expressed protein
LOC_Os02g07890	9	503	700	37	185	123	34	178	193	157	211	164	214	255	151	112	39	189	124	174	103	130	47	160	144	127	112	133	62	75	109	100	183	57	98	85	134	75	75	84	94	166	200	179	0.00377473	60S ribosomal protein L27a-3, putative, expressed
LOC_Os04g56590	3	84	122	7	48	41	9	42	53	27	50	32	46	58	29	21	6	42	35	33	20	16	9	24	25	16	12	20	12	5	23	17	37	11	20	30	31	15	24	16	22	26	36	18	1.47986e-05	ATP/GTP binding protein, putative, expressed
LOC_Os01g02050	0	5	6	0	7	2	2	4	1	1	7	11	3	4	2	2	2	6	4	3	7	1	0	0	1	0	0	1	0	2	3	1	0	1	0	2	2	0	0	1	0	4	1	4	0.038945	phosphoenolpyruvate carboxylase, putative, expressed
LOC_Os04g56800	1	28	44	3	11	9	1	13	14	11	17	14	15	20	10	8	6	11	7	12	7	8	3	7	16	3	2	12	8	5	15	9	6	9	8	2	10	6	5	3	5	6	21	14	0.0447377	peptidyl-prolyl cis-trans isomerase, putative, expressed
LOC_Os06g35730	2	259	365	22	156	66	32	113	114	117	124	108	109	166	87	65	29	89	51	87	33	60	35	73	64	51	42	68	66	38	41	53	92	24	66	46	78	25	58	56	49	66	85	65	8.38626e-06	ribosomal protein L5, putative, expressed
LOC_Os07g10720	3	497	796	47	281	165	45	245	262	179	305	245	286	311	162	137	60	175	135	191	108	116	67	145	154	92	99	114	83	95	129	97	241	50	127	97	160	64	75	96	108	170	210	205	8.31372e-05	40S ribosomal protein S15a, putative, expressed
LOC_Os02g01332	4	324	487	42	148	94	29	110	143	121	160	134	175	209	101	94	31	128	96	121	68	82	45	96	104	64	55	84	56	53	92	64	126	50	109	55	114	50	43	60	68	109	174	128	4.35465e-05	ribosomal protein L6, putative, expressed
LOC_Os03g08450	3	195	287	20	103	62	27	78	77	61	93	61	81	96	68	49	33	76	61	72	31	37	19	53	59	37	46	52	33	40	75	32	69	34	67	39	76	22	50	57	36	62	85	91	0.00286169	eukaryotic translation initiation factor 3 subunit K, putative, expressed
LOC_Os03g23010	2	136	135	14	97	41	13	115	100	72	76	85	74	90	106	28	17	159	41	74	45	161	42	88	85	93	40	64	74	66	105	84	59	52	86	42	80	36	44	75	141	72	355	57	0.0422676	expressed protein
LOC_Os02g54140	2	38	35	2	4	12	4	6	4	7	18	8	14	11	11	13	2	16	21	12	3	10	3	11	6	4	2	1	5	2	10	9	4	5	3	3	4	0	2	5	3	5	9	4	5.36108e-05	hsp20/alpha crystallin family protein, putative, expressed
LOC_Os11g05860	0	89	156	12	98	34	14	21	26	44	22	14	41	43	84	53	11	30	39	19	15	22	10	25	30	10	18	28	20	26	17	17	46	29	21	12	24	19	17	20	13	24	52	37	0.0231398	harpin-induced protein 1 domain containing protein, expressed
LOC_Os10g33030	0	2	0	0	1	0	0	0	0	0	0	0	1	0	0	1	0	2	1	0	0	1	3	0	1	1	1	1	1	0	1	2	3	2	1	1	1	3	0	1	0	0	1	0	0.0328873	expressed protein
LOC_Os05g39860	0	0	0	0	0	0	0	0	0	1	0	0	0	0	0	0	0	0	0	0	3	8	5	6	1	10	3	7	0	3	2	9	9	3	12	0	6	1	6	8	5	4	8	4	5.42698e-18	expressed protein
LOC_Os06g21480	4	182	284	17	98	49	19	94	88	50	106	86	122	97	50	50	25	64	52	58	51	54	18	57	63	37	49	45	23	31	51	35	74	39	39	50	64	24	35	38	30	68	93	85	0.00244154	60S ribosomal protein L31, putative, expressed
LOC_Os09g25620	2	233	503	37	178	69	39	167	74	86	127	66	102	126	62	93	74	98	115	66	39	67	22	79	88	34	54	73	34	43	42	36	87	44	34	21	89	17	21	46	98	64	253	150	0.00836292	CPuORF8 - conserved peptide uORF-containing transcript, expressed
LOC_Os07g07490	5	202	288	25	85	71	26	102	85	62	97	71	79	98	64	36	17	80	48	44	43	46	44	54	70	22	40	47	34	28	50	42	63	40	59	37	64	43	44	65	37	64	107	81	0.021342	YT521-B, putative, expressed
LOC_Os07g07709	6	425	586	42	169	113	36	199	197	123	206	182	202	227	131	102	37	144	108	121	75	85	52	99	117	63	95	125	59	66	106	82	161	74	105	62	161	70	58	76	69	105	211	155	6.82148e-05	ribosomal protein S13p/S18e, putative, expressed
LOC_Os06g22654	0	76	105	5	35	29	10	38	50	19	40	24	30	36	36	16	2	51	16	25	9	26	15	18	25	22	8	17	16	10	23	18	23	8	12	17	24	6	14	13	11	23	29	17	0.00168167	expressed protein
LOC_Os11g20330	0	83	71	9	31	18	7	22	17	34	32	29	32	29	25	12	5	47	29	32	10	5	10	12	15	14	4	15	8	7	15	15	16	9	17	10	20	10	4	5	6	11	19	11	1.11899e-10	expressed protein
LOC_Os01g05694	0	65	74	5	14	13	1	12	22	18	21	13	22	32	12	12	8	27	10	16	6	15	7	11	15	7	6	5	9	8	6	8	17	7	12	5	15	13	7	8	13	17	25	19	0.0442806	expressed protein
LOC_Os12g25350	0	4	3	1	2	1	1	2	3	5	0	4	4	5	4	2	0	3	3	4	5	6	5	13	6	7	2	7	5	2	2	4	6	2	4	6	5	2	3	2	3	3	2	2	0.0106182	expressed protein
LOC_Os04g16764	0	7	8	1	9	3	0	6	10	4	6	3	1	2	2	2	0	5	4	4	2	4	1	1	1	2	3	2	0	1	1	0	2	1	2	0	3	0	4	2	0	1	0	1	0.0295616	chloroplast 30S ribosomal protein S4, putative, expressed
LOC_Os05g11160	0	3	0	3	1	0	0	0	1	3	1	2	1	3	3	0	1	2	0	0	1	0	1	0	0	0	0	0	0	0	0	0	1	1	0	1	0	0	1	0	0	0	0	1	0.0492116	expressed protein
LOC_Os01g62420	1	86	150	9	57	28	12	35	32	31	62	37	44	65	33	18	8	42	28	37	20	23	19	20	24	33	10	21	21	8	40	21	26	7	32	10	57	14	13	19	11	29	48	25	0.00236239	triosephosphate isomerase, cytosolic, putative, expressed
LOC_Os11g11390	5	421	707	35	238	113	35	174	196	180	273	203	255	298	163	125	58	166	133	170	93	112	62	138	170	92	78	136	109	81	111	94	181	98	117	66	144	75	79	94	104	146	233	186	0.000686904	ribosomal protein, putative, expressed
LOC_Os10g41550	0	18	5	1	1	4	0	4	5	7	5	2	6	9	13	6	2	12	3	3	8	24	11	24	18	18	7	5	0	25	28	16	7	11	40	18	4	7	1	6	4	4	6	8	0.000163325	beta-amylase, putative, expressed
LOC_Os03g50140	6	327	499	40	133	95	34	116	186	115	125	99	146	144	161	78	44	198	103	127	42	89	44	73	91	99	80	104	47	48	90	42	103	72	94	53	97	59	76	61	71	104	191	164	0.000154848	plastocyanin-like domain containing protein, putative, expressed
LOC_Os05g08360	2	328	470	32	188	102	23	176	181	109	212	148	186	187	88	85	26	132	83	126	60	92	35	96	99	59	64	84	57	60	82	75	145	42	99	68	115	62	57	74	61	88	125	103	0.000134747	rRNA 2-O-methyltransferase fibrillarin 2, putative, expressed
LOC_Os12g07740	2	109	157	10	54	25	3	58	68	41	48	37	59	51	30	23	18	55	38	35	22	27	16	18	30	25	28	37	19	12	25	20	41	27	35	32	40	19	26	29	20	27	52	38	0.00758778	eukaryotic translation initiation factor 2 subunit gamma, putative, expressed
LOC_Os03g31134	3	419	614	31	272	140	23	228	183	178	276	218	287	332	205	119	51	185	129	132	70	97	63	130	119	65	73	89	76	71	78	84	142	59	84	49	85	49	61	53	54	118	202	196	3.91038e-09	retrotransposon protein, putative, Ty1-copia subclass, expressed
LOC_Os12g38310	0	235	360	16	123	68	23	120	124	94	96	105	143	158	83	67	23	94	68	84	61	56	33	83	96	51	40	81	36	36	61	70	94	41	64	46	98	44	43	54	53	64	90	118	0.0319253	mitochondrial import inner membrane translocase subunit Tim, putative, expressed
LOC_Os01g07910	0	53	86	6	35	20	3	33	23	25	26	32	28	27	24	12	14	22	19	26	8	15	9	13	16	13	4	17	13	5	20	17	15	8	31	16	19	8	10	13	12	22	26	36	0.0161815	NADH-cytochrome b5 reductase, putative, expressed
LOC_Os05g41110	8	508	698	49	244	156	43	209	192	156	228	198	252	287	134	115	50	174	126	168	75	108	48	128	137	81	80	129	96	77	103	86	183	83	109	52	166	81	76	79	100	144	220	186	3.39883e-06	ribosomal protein L7Ae, putative, expressed
LOC_Os04g15920	0	16	37	5	31	7	2	16	6	11	10	14	13	19	13	7	0	8	6	12	5	1	3	10	8	3	5	2	5	2	4	5	13	8	3	3	10	2	2	3	3	7	11	3	0.003137	dehydrogenase, putative, expressed
LOC_Os05g06290	2	105	125	8	51	27	10	29	43	21	36	32	37	49	44	19	10	44	25	27	17	26	9	34	31	19	19	29	15	12	30	9	29	19	31	27	32	18	19	17	18	30	34	35	0.0044143	expressed protein
LOC_Os02g33140	3	401	619	34	211	134	43	171	205	153	245	188	218	278	113	118	53	189	113	163	90	95	50	112	131	91	69	129	93	67	122	77	143	73	121	98	109	51	72	85	66	145	196	138	4.16012e-06	ribosomal protein, putative, expressed
LOC_Os03g31090	4	268	373	26	160	105	11	142	146	91	180	116	139	190	132	57	27	144	54	97	37	45	25	65	83	61	40	55	50	35	59	46	95	28	44	38	63	23	39	45	48	62	94	85	1.71871e-12	40S ribosomal protein S19, putative, expressed
LOC_Os02g50620	1	135	182	12	76	44	7	58	67	42	61	49	62	59	52	34	11	51	41	39	25	36	19	25	35	25	18	37	24	21	32	26	51	20	38	21	38	26	14	24	41	33	58	51	0.000428258	dehydrogenase E1 component domain containing protein, expressed
LOC_Os03g04590	7	638	871	56	295	159	41	256	236	227	380	259	346	371	193	140	61	260	170	228	118	129	74	165	172	104	94	171	100	100	162	162	247	57	133	77	178	88	92	121	118	144	240	229	8.42141e-06	ribosomal protein, putative, expressed
LOC_Os04g51270	1	75	103	3	21	25	5	35	27	15	40	35	32	36	36	15	3	27	35	33	10	14	5	24	24	12	13	21	21	10	31	24	19	14	12	11	24	18	8	11	11	16	35	25	0.0104734	vacuolar ATPase G subunit, putative, expressed
LOC_Os04g46620	1	197	288	22	100	58	21	85	107	60	100	66	101	122	64	37	22	99	69	69	34	44	30	69	59	52	44	61	42	51	58	45	65	25	66	50	64	36	37	41	36	69	91	79	0.00194617	T-complex protein, putative, expressed
LOC_Os05g11710	6	509	768	61	304	156	44	210	256	195	267	192	250	305	151	137	68	218	124	189	116	131	75	168	150	102	113	173	100	74	153	113	247	96	146	109	180	102	81	118	101	165	258	182	0.000659974	ribosomal protein L5, putative, expressed
LOC_Os01g66940	4	120	175	15	84	34	14	47	46	36	47	39	54	37	46	29	6	55	22	22	15	33	18	23	32	25	16	25	21	22	28	23	53	22	35	20	46	29	24	27	20	21	83	44	0.0328954	kinase, pfkB family, putative, expressed
LOC_Os01g48770	3	535	716	44	247	137	25	238	238	139	280	237	291	324	168	110	50	233	137	173	98	116	48	135	155	134	94	131	90	67	125	111	204	70	117	101	129	71	77	86	84	133	226	180	4.72189e-05	60S ribosomal protein L37a, putative, expressed
LOC_Os05g38740	3	200	276	22	61	63	22	76	111	62	133	70	101	110	75	41	17	86	57	63	61	41	35	57	55	27	39	62	29	47	33	49	57	37	39	30	66	40	27	38	29	65	81	37	0.000225166	Core histone H2A/H2B/H3/H4 domain containing protein, putative, expressed
LOC_Os03g38000	9	647	989	81	341	219	65	264	320	240	401	283	347	339	208	147	90	303	171	258	139	131	89	170	173	118	138	211	131	112	174	136	240	103	210	115	227	107	119	129	130	220	298	291	3.37384e-06	40S ribosomal protein S3-1, putative, expressed
LOC_Os09g24690	4	510	676	46	257	123	27	216	221	160	229	209	255	258	138	129	47	204	116	173	93	119	47	165	176	94	102	133	96	69	131	107	192	59	128	93	157	75	80	118	96	146	193	166	0.00189261	60S ribosomal protein L34, putative, expressed
LOC_Os07g45320	4	397	535	39	179	131	56	161	162	125	148	114	145	147	137	86	34	179	99	123	57	125	50	118	112	85	65	107	52	58	99	86	105	50	110	82	118	55	76	61	66	100	161	176	7.70522e-05	COX VIIa, putative, expressed
LOC_Os11g05562	2	276	344	22	130	72	20	125	118	83	123	105	121	126	70	50	23	111	77	96	33	54	23	92	96	39	40	62	38	43	44	52	86	28	67	40	74	24	28	51	44	57	101	99	2.33197e-06	40S ribosomal protein S25, putative, expressed
LOC_Os01g47660	5	277	397	34	130	65	21	126	112	82	156	92	120	169	78	57	26	115	72	101	58	59	39	83	76	67	45	84	51	53	71	66	105	40	77	55	92	57	42	51	49	97	123	89	0.000479973	60S ribosomal protein L18a, putative, expressed
LOC_Os02g21660	6	479	750	52	257	160	62	232	224	148	274	216	280	318	125	119	62	153	154	196	92	124	55	170	162	95	99	172	85	94	122	100	204	67	138	96	203	74	97	123	113	155	238	190	0.00144866	L1P family of ribosomal proteins domain containing protein, expressed
LOC_Os07g42450	3	248	379	20	145	79	22	123	117	80	158	97	126	157	97	82	31	94	75	81	57	48	25	63	65	57	49	80	36	41	58	47	103	41	71	30	88	31	58	55	53	74	115	78	1.13989e-05	ribosomal protein S2, putative, expressed
LOC_Os08g33820	0	3	0	0	0	0	0	1	1	2	0	1	1	0	0	0	0	0	0	0	1	2	5	2	1	3	4	3	1	2	3	7	1	1	1	2	6	2	1	4	1	5	2	1	1.32981e-06	chlorophyll A-B binding protein, putative, expressed
LOC_Os03g08280	3	212	233	9	88	40	10	47	91	58	80	60	69	100	65	41	10	87	68	60	21	42	19	41	50	35	27	45	24	29	44	33	55	25	45	38	44	21	25	18	36	51	72	69	1.07055e-05	peptidase, T1 family, putative, expressed
LOC_Os05g48310	6	432	602	27	222	119	40	179	202	145	226	191	251	257	112	121	55	152	120	171	78	89	45	131	137	75	72	129	52	52	79	72	173	55	94	53	119	57	70	108	86	139	204	167	4.2092e-05	60S ribosomal protein L35a-3, putative, expressed
LOC_Os03g18570	6	558	841	58	280	167	51	245	263	176	293	250	303	367	167	128	56	252	147	205	125	143	67	168	186	138	91	187	88	80	134	129	242	84	186	93	190	115	83	116	117	173	242	221	0.000367927	40S ribosomal protein S7, putative, expressed
LOC_Os03g40920	5	354	464	38	146	93	21	126	133	128	154	124	172	175	109	72	25	149	90	106	54	73	22	97	108	58	51	67	64	52	72	73	98	48	72	46	99	41	57	51	48	109	157	174	2.21739e-05	expressed protein
LOC_Os08g02400	2	356	469	22	165	65	17	117	142	108	185	153	144	186	97	66	35	167	103	100	66	88	51	79	110	80	40	92	52	43	91	67	118	33	77	66	99	52	57	51	71	112	148	115	0.0030007	40S ribosomal protein S13, putative, expressed
LOC_Os03g13730	2	119	143	10	42	23	15	30	42	34	40	34	35	46	44	28	19	34	22	30	14	27	7	35	43	33	14	33	15	22	28	20	31	21	23	21	39	14	23	11	18	33	44	35	0.0146332	translocase of chloroplast 34, putative, expressed
LOC_Os08g01660	2	120	182	11	67	21	10	53	67	38	55	39	58	62	56	47	17	74	34	50	29	29	8	33	38	37	20	38	28	29	47	31	47	21	31	30	54	22	31	28	17	32	68	64	0.0121962	mago nashi, putative, expressed
LOC_Os01g60790	11	641	863	68	278	154	83	247	233	190	279	229	273	321	179	159	81	229	160	182	117	146	78	218	211	135	143	204	118	113	166	133	242	71	149	93	225	110	99	127	123	201	309	232	0.00424791	40S ribosomal protein S26, putative, expressed
LOC_Os01g02280	0	3	0	0	0	2	0	1	2	0	0	1	1	4	1	0	0	0	0	0	2	7	0	4	4	2	1	7	2	0	7	5	1	1	6	4	2	0	2	1	1	1	1	5	0.000382658	Leucine Rich Repeat family protein, expressed
LOC_Os01g68650	1	52	77	4	46	8	6	17	11	18	13	13	23	11	59	32	5	31	28	14	2	10	4	4	9	7	5	6	2	4	16	19	36	22	38	3	9	7	8	4	6	9	25	7	0.0123256	plant-specific domain TIGR01615 family protein, expressed
LOC_Os03g52880	0	64	45	5	24	9	5	11	14	15	9	12	7	11	15	2	12	19	8	15	13	18	10	28	18	24	12	9	9	13	27	14	22	15	19	15	22	17	12	10	11	15	31	14	0.0424408	BTBN9 - Bric-a-Brac, Tramtrack, Broad Complex BTB domain with non-phototropic hypocotyl 3 NPH3 and coiled-coil domains, expressed
LOC_Os05g05470	2	306	430	35	196	81	30	118	142	80	142	118	127	162	120	58	39	129	77	87	63	72	54	98	121	37	53	81	40	39	80	58	83	65	116	70	134	69	73	56	60	103	143	124	0.0147093	T-complex protein, putative, expressed
LOC_Os05g02880	3	137	217	25	72	35	9	56	60	54	63	56	59	79	49	28	12	51	54	65	41	47	17	45	50	42	36	41	38	32	28	29	48	30	48	31	58	27	36	21	22	51	74	54	0.0437409	splicing factor, arginine/serine-rich 7, putative, expressed
LOC_Os01g24690	14	446	670	37	188	129	45	214	187	163	217	141	207	255	146	95	50	153	100	191	115	120	63	128	152	109	96	163	75	69	130	98	194	64	142	102	134	56	69	101	73	151	214	177	0.00424791	60S ribosomal protein L23A, putative, expressed
LOC_Os01g55590	1	85	77	7	25	13	5	20	25	25	27	20	30	29	34	22	6	32	26	19	4	19	15	22	15	10	6	9	13	12	19	17	17	19	16	29	18	14	9	13	9	20	32	20	0.0108944	AMP-binding enzyme, putative, expressed
LOC_Os07g09330	0	35	48	1	16	8	2	20	15	13	22	15	24	18	9	6	2	35	10	5	9	5	4	3	13	9	7	9	10	6	5	9	8	3	10	2	17	8	4	5	6	7	14	9	0.0240209	inositol-1-monophosphatase, putative, expressed
LOC_Os05g11780	5	458	644	58	202	127	79	136	200	147	200	141	180	173	164	114	52	200	139	154	67	120	48	153	130	73	68	150	94	83	123	101	146	88	161	103	197	84	97	100	71	156	237	216	0.0147782	mitochondrial carrier protein, putative, expressed
LOC_Os12g08564	0	0	0	0	2	0	0	0	2	1	2	1	0	1	0	0	0	0	0	1	0	2	0	4	2	5	3	0	0	0	3	2	0	0	3	3	4	0	1	2	0	2	3	4	0.004063	retrotransposon protein, putative, unclassified, expressed
LOC_Os03g49550	0	1	1	0	1	0	0	0	0	0	0	0	1	2	3	0	0	2	0	0	0	1	0	5	1	1	0	1	0	0	3	2	2	3	1	4	3	0	5	2	2	0	1	0	0.0200665	glucosyltransferase, putative, expressed
LOC_Os01g62350	2	233	355	23	121	71	30	134	149	81	117	100	137	122	72	58	30	108	58	108	55	83	34	99	102	45	62	73	52	54	71	69	91	38	63	49	80	44	47	45	48	66	100	93	0.00168602	60S ribosomal protein L36-2, putative, expressed
LOC_Os02g33450	2	92	146	7	41	23	4	39	41	34	33	33	40	43	51	17	18	52	46	41	19	31	14	28	27	27	23	26	20	17	26	22	25	23	35	31	44	13	23	12	10	26	71	33	0.0319155	peroxiredoxin, putative, expressed
LOC_Os09g25314	1	48	55	6	14	8	1	16	13	15	14	9	17	25	10	12	3	20	15	10	3	6	7	11	11	4	6	5	10	3	7	10	10	6	6	6	10	8	6	9	8	4	19	19	0.00249749	cytochrome c oxidase copper chaperone, putative, expressed
LOC_Os10g41470	5	580	818	48	285	181	66	216	273	198	300	225	291	345	182	142	53	238	134	196	132	171	71	210	194	117	112	146	86	85	154	122	205	80	137	101	172	83	92	138	117	168	282	268	0.00116729	60S ribosomal protein L27-3, putative, expressed
LOC_Os02g57830	2	135	186	18	52	46	9	47	60	42	78	44	60	75	52	33	11	42	39	55	31	36	17	52	58	28	33	43	29	18	37	23	50	26	57	21	52	33	19	19	23	26	65	41	0.0148349	expressed protein
LOC_Os04g53220	1	98	111	11	50	22	10	56	36	20	38	18	35	32	33	20	9	28	23	33	10	16	14	32	30	14	16	25	15	19	27	17	19	11	24	9	34	10	11	13	14	36	25	29	0.00197253	signal recognition particle 14 kDa protein, putative, expressed
LOC_Os02g55420	1	66	96	2	32	20	13	20	19	20	25	22	27	37	27	15	8	26	23	21	12	18	10	8	16	22	6	20	12	10	13	18	17	13	13	18	34	12	15	12	7	16	30	35	0.044235	aminotransferase, classes I and II, domain containing protein, expressed
LOC_Os05g47890	7	337	489	45	164	103	45	137	172	113	171	106	137	171	87	63	50	115	86	147	91	73	64	97	130	86	66	95	68	56	109	82	116	95	105	63	123	67	61	55	72	107	173	105	0.00322557	WD domain, G-beta repeat domain containing protein, expressed
LOC_Os01g02980	0	28	16	0	11	5	0	5	5	3	3	7	3	10	4	7	1	6	5	5	4	11	4	6	14	5	9	9	7	11	6	4	9	6	12	3	6	5	4	7	2	11	11	12	0.0167866	expressed protein
LOC_Os09g39490	0	30	38	1	9	20	0	13	16	7	10	10	10	15	13	6	3	21	3	8	4	5	2	7	11	7	4	9	4	4	5	5	9	6	5	2	8	5	2	9	5	4	10	8	0.0318803	histone-like transcription factor and archaeal histone, putative, expressed
LOC_Os07g47710	9	530	782	50	280	152	53	204	265	160	296	223	279	305	200	136	54	248	136	207	143	165	68	174	187	120	116	176	108	92	127	128	208	95	141	117	160	113	115	118	91	187	229	234	0.000673027	60S ribosomal protein L22-2, putative, expressed
LOC_Os10g36390	1	13	11	1	3	4	1	4	1	4	1	3	4	5	1	4	3	3	4	2	4	0	1	0	0	0	0	0	0	3	0	2	5	1	1	0	3	1	2	1	2	2	3	3	0.0127605	monocopper oxidase, putative, expressed
LOC_Os01g16900	1	149	181	11	74	39	8	62	59	39	63	40	46	62	47	30	9	64	50	38	18	42	14	35	53	26	34	29	26	30	43	33	35	28	52	24	53	17	24	25	21	33	69	61	0.0204742	dehydrogenase, putative, expressed
LOC_Os12g38650	0	76	103	6	43	26	4	37	40	20	27	25	36	45	29	13	7	38	26	27	2	22	16	26	26	16	11	20	16	16	18	11	21	9	16	12	17	12	9	11	13	17	33	47	0.00887813	expressed protein
LOC_Os02g47060	0	13	5	1	12	4	0	6	4	5	1	3	3	4	16	1	2	2	4	3	9	21	5	12	12	3	3	6	8	5	0	10	10	10	11	9	2	2	6	6	3	5	4	5	0.0182356	WRKY66, expressed
LOC_Os03g18580	0	213	308	20	85	69	10	113	120	89	128	108	133	164	76	58	20	98	66	80	43	44	17	57	60	42	25	50	34	26	73	45	57	28	46	43	72	37	40	34	46	60	103	116	0.000145604	40S ribosomal protein S7, putative, expressed
LOC_Os07g41410	1	26	62	18	27	29	13	24	119	26	96	6	57	79	25	39	20	14	88	51	12	27	3	20	15	0	3	9	9	7	23	21	26	20	12	4	32	10	15	16	3	36	50	81	0.00245733	EGG APPARATUS-1, putative, expressed
LOC_Os03g22340	11	733	974	78	327	210	59	293	306	215	327	254	369	383	229	196	63	267	202	273	147	146	59	225	220	126	119	196	147	122	159	135	220	103	169	112	259	93	128	134	125	222	311	280	8.77263e-06	60S ribosomal protein L22-2, putative, expressed
LOC_Os02g29130	0	26	53	5	35	12	5	24	29	7	21	19	16	30	25	7	4	30	9	16	12	1	5	9	18	6	4	3	6	6	17	12	7	0	12	3	8	5	5	1	1	13	15	3	4.34408e-05	ankyrin, putative, expressed
LOC_Os04g57880	0	9	12	3	5	2	0	4	8	5	0	9	2	5	4	6	2	9	1	4	3	3	1	2	2	1	2	2	0	2	0	3	3	1	1	4	4	0	1	2	1	5	0	0	0.0230235	heat shock protein DnaJ, putative, expressed
LOC_Os02g41630	2	42	58	14	21	7	6	9	16	8	6	7	15	13	49	13	7	11	18	14	11	8	8	13	8	10	4	8	9	7	16	4	3	7	8	7	9	7	11	10	5	11	17	20	0.0197632	phenylalanine ammonia-lyase, putative, expressed
LOC_Os02g58220	1	130	98	15	43	30	6	41	53	37	44	43	66	54	25	18	8	45	31	46	18	29	11	20	32	19	27	23	16	13	27	16	41	10	33	16	34	20	16	28	25	30	53	43	0.00617832	RPA2A - Putative single-stranded DNA binding complex subunit 2, expressed
LOC_Os08g44460	1	103	120	6	52	26	7	47	67	31	37	50	35	59	33	15	5	53	30	39	19	14	10	27	28	16	22	15	13	8	17	26	23	7	22	12	30	7	9	15	15	24	27	44	3.82565e-07	expressed protein
LOC_Os08g08040	1	166	218	11	54	45	12	46	69	63	66	71	62	76	69	47	13	81	46	85	30	54	19	58	72	41	29	31	25	26	51	41	51	22	52	45	51	37	29	24	30	50	84	68	0.0253596	LSM domain containing protein, expressed
LOC_Os12g42380	0	34	25	2	13	14	0	11	9	10	12	17	6	16	13	5	1	25	19	12	7	8	1	7	7	7	2	6	7	2	8	3	3	1	9	6	5	4	4	2	4	3	15	7	0.0016039	expressed protein
LOC_Os04g02830	0	217	269	6	98	51	12	101	100	65	93	94	76	111	122	43	11	72	52	75	41	45	32	53	69	48	27	62	32	26	64	40	60	32	48	46	53	34	45	43	36	62	87	70	0.0361114	expressed protein
LOC_Os01g09510	22	969	1507	116	595	308	112	469	489	350	543	416	538	709	306	280	137	427	296	369	206	258	93	301	342	212	190	340	164	182	234	265	447	138	271	170	343	160	136	216	213	326	554	454	9.86595e-06	60S acidic ribosomal protein, putative, expressed
LOC_Os08g35220	1	28	21	0	4	4	1	4	6	11	1	4	5	6	7	5	0	7	3	4	5	8	6	15	8	3	4	4	4	7	11	16	14	4	8	6	10	5	2	1	4	11	17	13	0.0346676	cyclin-dependent kinase C-3, putative, expressed
LOC_Os04g47220	8	87	147	17	176	31	8	52	4	27	66	56	58	92	47	73	18	33	29	57	22	22	4	26	12	13	11	40	8	15	14	31	43	15	21	3	27	10	2	21	21	29	76	50	9.84146e-05	aquaporin protein, putative, expressed
LOC_Os01g52490	3	494	697	61	261	151	56	197	209	162	219	176	235	234	132	113	71	167	143	201	110	127	63	184	159	111	106	145	91	87	159	123	242	86	159	102	168	68	90	105	85	141	223	189	0.0128364	40S ribosomal protein S24, putative, expressed
LOC_Os01g21560	8	311	388	46	221	84	27	134	149	106	98	61	107	135	103	54	45	120	78	111	40	75	30	54	71	45	64	65	67	41	56	40	102	51	66	48	91	48	37	50	57	77	159	92	2.32568e-07	esterase/lipase/thioesterase family protein, putative, expressed
LOC_Os03g52680	1	100	73	5	9	26	10	77	34	40	59	22	25	32	15	16	5	31	48	31	18	24	5	29	16	6	9	29	35	23	9	11	18	4	9	1	14	4	3	30	20	15	24	22	0.0409572	expressed protein
LOC_Os07g12650	7	583	843	53	293	154	63	267	294	228	325	247	318	328	181	133	72	231	128	239	122	155	87	185	228	139	151	173	122	94	167	142	277	85	191	102	202	89	106	114	126	177	271	210	0.00203421	ribosomal protein L7Ae, putative, expressed
LOC_Os02g56490	4	248	178	18	55	40	20	40	51	52	39	36	45	47	62	33	20	82	51	53	34	69	36	63	88	82	65	37	55	39	93	56	60	65	75	56	90	59	48	62	32	44	77	76	0.0132197	expressed protein
LOC_Os03g09120	2	88	38	3	26	10	3	30	16	18	11	14	9	10	22	2	2	17	3	20	26	33	24	16	30	23	25	11	11	12	26	23	28	22	23	26	21	16	17	14	9	20	37	29	0.000886602	expressed protein
LOC_Os08g27870	0	0	0	0	0	0	0	0	0	0	0	0	0	0	0	0	0	0	0	0	11	19	11	18	18	16	9	15	11	10	16	17	18	13	14	12	21	6	9	13	10	14	28	32	7.4606e-86	EARLY flowering protein, putative, expressed
LOC_Os01g62230	5	292	376	17	93	71	26	109	113	105	147	114	112	143	103	75	22	133	76	95	58	55	40	74	69	65	62	95	58	44	66	60	97	42	67	70	126	52	47	49	63	102	132	106	0.0130135	Core histone H2A/H2B/H3/H4 domain containing protein, putative, expressed
LOC_Os08g02410	18	843	1153	76	393	256	85	380	354	257	422	348	376	487	272	217	96	276	215	255	173	196	95	252	235	182	164	278	137	133	221	160	314	116	210	147	282	150	132	171	173	286	395	330	9.88451e-05	40S ribosomal protein S13, putative, expressed
LOC_Os01g02940	0	109	64	3	29	19	6	26	26	30	14	15	23	39	28	14	5	26	20	19	20	28	16	41	40	50	25	22	19	21	43	26	38	16	46	24	48	22	25	19	9	33	31	18	0.00463336	glycosyltransferase protein, putative, expressed
LOC_Os05g30800	0	123	133	7	53	28	9	43	43	44	48	44	41	53	28	23	14	37	34	39	17	28	6	28	27	22	14	27	16	19	34	32	38	11	23	26	29	11	19	23	17	21	52	38	0.00253758	26S proteasome non-ATPase regulatory subunit 14, putative, expressed
LOC_Os02g57590	6	339	520	32	204	122	28	148	188	137	191	175	181	229	105	112	33	153	82	143	104	83	54	131	138	78	65	119	99	68	134	87	147	75	131	68	118	68	93	73	77	135	196	144	0.0306273	rRNA 2-O-methyltransferase fibrillarin 2, putative, expressed
LOC_Os05g01450	4	267	332	32	134	59	27	108	111	94	112	80	92	111	83	53	24	96	61	88	48	80	25	62	62	32	49	69	43	39	67	78	108	48	80	38	87	43	47	65	54	77	109	85	0.00421618	eukaryotic translation initiation factor 3 subunit F, putative, expressed
LOC_Os05g49030	5	456	658	40	223	156	40	192	212	146	250	180	235	272	131	111	49	184	143	173	117	100	74	122	162	117	81	144	80	87	146	116	202	85	160	90	169	87	89	107	123	147	165	155	0.0106475	60S ribosomal protein L18a, putative, expressed
LOC_Os05g05560	1	94	140	6	71	21	8	63	43	30	56	38	66	57	35	25	12	51	31	48	19	22	9	28	18	14	22	30	13	16	13	30	29	18	38	18	35	7	18	17	23	18	40	36	7.2757e-06	expressed protein
LOC_Os04g51630	8	408	623	41	205	124	42	212	243	136	186	176	245	280	137	130	49	161	103	150	73	112	51	143	167	79	93	134	71	95	122	84	178	71	160	90	139	67	73	99	91	136	198	178	0.000686904	60S ribosomal protein L7, putative, expressed
LOC_Os07g45060	2	113	152	8	52	29	8	35	45	28	34	46	53	38	32	30	11	51	29	33	18	21	16	33	25	23	23	36	19	19	41	22	33	21	27	31	30	18	13	22	24	35	48	45	0.0351068	uncharacterized GPI-anchored protein At5g19240 precursor, putative, expressed
LOC_Os01g36640	0	8	9	1	1	2	0	2	0	1	2	0	1	4	1	2	1	3	2	1	1	3	1	2	3	3	4	4	5	4	5	1	3	1	6	3	2	2	2	2	0	2	11	3	0.0377532	disease resistance protein RPM1, putative, expressed
LOC_Os02g52860	7	365	496	61	177	89	46	124	176	121	170	118	130	166	113	112	48	128	97	99	78	71	36	102	104	58	72	99	64	46	117	94	107	86	95	57	124	75	71	87	97	136	228	146	0.0101691	phosphate carrier protein, mitochondrial precursor, putative, expressed
LOC_Os01g54210	0	0	5	4	1	2	0	1	4	3	1	3	2	2	3	0	1	2	0	1	1	3	0	0	0	0	0	2	1	1	0	0	1	0	0	0	2	0	0	0	0	0	2	0	0.0398119	GATA zinc finger domain containing protein, expressed
LOC_Os06g06170	0	1	3	0	1	0	1	0	0	0	0	0	0	0	0	0	0	0	1	1	0	2	1	2	2	2	1	0	4	1	5	2	5	1	3	1	4	2	1	5	1	2	0	2	4.09769e-05	expressed protein
LOC_Os06g41120	2	204	218	13	94	40	15	60	62	43	79	57	69	83	82	23	11	78	41	60	28	45	16	50	55	47	21	32	24	31	47	38	41	16	33	32	37	26	25	27	15	48	106	51	0.000158484	expressed protein
LOC_Os08g10570	1	64	94	6	46	16	8	28	37	26	39	23	29	32	32	16	8	34	21	19	10	23	14	16	34	10	11	11	20	13	23	17	20	8	27	26	20	15	11	13	9	20	35	21	0.00344741	bifunctional purine biosynthesis protein purH, putative, expressed
LOC_Os12g05310	0	9	16	1	4	1	2	5	4	0	1	1	2	0	2	1	0	6	0	1	2	6	10	7	8	3	3	5	6	4	0	7	6	4	10	4	2	3	0	5	6	3	8	2	0.00338486	retrotransposon protein, putative, unclassified, expressed
LOC_Os05g03050	0	2	3	0	1	1	0	0	1	1	1	0	0	1	1	0	0	1	0	0	0	0	0	4	1	1	1	2	2	4	2	1	3	2	1	1	1	1	0	1	0	2	0	1	0.0443528	DNA repair protein Rad51, putative, expressed
LOC_Os07g37550	0	32	22	1	6	6	2	3	0	8	2	4	5	5	5	1	1	1	0	5	7	4	7	11	14	10	5	3	3	5	23	9	4	1	7	15	5	9	2	2	5	7	18	12	0.0188576	chlorophyll A-B binding protein, putative, expressed
LOC_Os02g46150	6	182	267	23	90	67	27	89	101	66	78	51	81	109	69	41	24	76	53	68	23	67	28	60	75	47	43	72	48	39	78	53	70	52	60	48	63	46	29	50	41	58	99	40	0.0214854	GAMM1 protein-like, putative, expressed
LOC_Os08g38210	0	118	156	8	177	26	9	47	32	69	63	58	60	60	110	52	11	83	37	35	10	39	18	24	37	28	18	33	15	20	24	34	39	49	74	27	36	20	16	34	24	43	103	53	0.0356826	transcription factor BIM2, putative, expressed
LOC_Os06g04290	12	611	836	52	337	165	64	265	316	188	304	239	275	314	193	137	51	264	144	256	151	186	74	190	215	140	144	218	104	82	169	167	249	106	201	115	226	122	127	127	143	210	267	208	0.0109563	S10/S20 domain containing ribosomal protein, putative, expressed
LOC_Os01g68790	12	745	1176	121	463	253	122	309	354	293	397	309	327	427	298	229	100	361	261	282	175	247	107	259	294	215	205	255	179	159	254	163	301	170	289	205	304	169	174	168	222	248	364	312	0.00129657	RNA recognition motif containing protein, putative, expressed
LOC_Os08g34150	2	111	66	7	31	17	4	13	36	14	15	13	12	22	26	13	4	43	19	35	15	36	9	29	43	32	17	21	21	14	45	29	34	28	40	33	36	31	17	32	17	26	46	26	0.00405531	OsTIL-2 Temperature-induced lipocalin-2, expressed
LOC_Os04g32660	2	137	204	20	85	40	18	62	60	35	65	53	44	71	62	33	18	65	32	75	38	45	11	58	51	48	29	40	24	15	47	39	50	32	51	26	54	25	34	26	41	41	64	64	0.0395286	cytochrome b-c1 complex subunit Rieske, mitochondrial precursor, putative, expressed
LOC_Os09g39500	2	544	771	52	244	116	47	206	235	192	276	237	295	322	142	174	81	238	200	223	133	149	78	194	185	117	111	179	118	106	168	120	234	90	132	111	206	88	81	111	140	167	268	232	0.0294258	ubiquitin fusion protein, putative, expressed
LOC_Os03g21580	0	22	19	2	13	6	0	6	9	9	9	7	4	7	10	3	3	23	11	5	1	4	1	3	3	7	2	2	2	2	3	3	6	5	8	3	8	2	2	4	1	8	4	12	0.0153613	expressed protein
LOC_Os05g13940	3	182	143	13	47	23	10	15	55	52	37	52	54	32	61	52	22	100	73	53	9	13	18	9	11	15	8	12	23	10	22	20	33	25	17	23	34	18	18	18	19	20	40	64	1.49117e-07	retrotransposon protein, putative, unclassified, expressed
LOC_Os06g22140	1	87	119	3	39	22	9	38	56	24	39	35	29	39	22	21	15	51	22	40	13	27	6	15	37	22	21	17	21	11	25	15	27	15	30	9	38	22	26	25	16	26	39	24	0.0331973	thioredoxin reductase 2, putative, expressed
LOC_Os01g23620	7	192	246	27	65	52	31	69	71	66	84	59	57	76	65	37	15	61	50	69	34	47	21	68	47	40	50	30	34	36	46	34	82	44	37	46	77	27	29	45	35	47	86	68	0.021168	miro, putative, expressed
LOC_Os08g44450	4	274	343	22	131	78	26	112	85	88	111	81	130	146	77	66	24	108	46	93	62	69	36	104	104	67	46	64	50	58	49	74	102	39	61	35	85	29	52	56	50	92	111	99	0.0411497	L1P family of ribosomal proteins domain containing protein, expressed
LOC_Os08g39500	1	134	169	9	57	38	12	47	42	30	54	46	67	61	49	21	16	51	24	63	27	24	15	52	43	16	16	37	9	23	32	26	40	30	34	23	42	29	25	21	18	35	56	44	0.00893733	60S ribosomal protein L31, putative, expressed
LOC_Os11g24610	0	70	89	4	43	17	3	32	26	24	42	37	38	48	24	11	7	34	20	22	8	14	6	19	11	15	12	21	7	16	10	13	19	10	23	9	17	11	9	10	8	11	13	29	3.28974e-05	60S ribosomal protein L38, putative, expressed
LOC_Os07g36500	9	567	653	47	168	113	43	214	254	161	240	167	236	230	189	109	50	218	101	220	105	146	51	185	150	131	116	149	92	101	155	136	216	59	170	77	177	100	94	105	85	152	266	157	0.033454	Core histone H2A/H2B/H3/H4 domain containing protein, putative, expressed
LOC_Os04g47820	1	15	24	4	6	8	1	7	12	4	8	9	10	8	3	5	1	15	6	8	2	5	3	2	7	4	4	1	2	1	4	5	4	2	3	3	8	5	3	3	4	6	8	9	0.00788181	expressed protein
LOC_Os11g37080	3	484	737	68	342	177	45	279	297	205	275	229	229	300	146	123	66	220	127	223	145	171	76	201	178	99	101	154	103	101	144	136	222	87	192	100	199	102	91	97	108	133	265	203	0.00261381	h/ACA ribonucleoprotein complex subunit 1-like protein 1, putative, expressed
LOC_Os03g58430	6	538	769	65	277	152	36	241	288	210	320	250	289	390	187	129	67	209	170	214	109	146	74	191	184	126	125	166	112	101	142	129	221	69	142	114	165	87	100	117	131	166	238	209	0.000136551	40S ribosomal protein S15, putative, expressed
LOC_Os04g02670	0	111	93	10	47	20	4	33	44	40	53	38	55	67	35	16	5	42	21	21	14	18	10	15	23	24	15	20	9	8	13	9	28	11	15	17	20	17	11	8	12	23	48	39	8.16371e-05	expressed protein
LOC_Os03g10340	9	911	1165	80	454	229	79	394	421	335	467	304	419	485	328	218	105	338	245	333	176	217	102	248	275	188	202	246	152	170	230	181	338	135	288	161	287	137	158	178	162	246	366	333	1.24263e-05	40S ribosomal protein S3a, putative, expressed
LOC_Os11g47010	0	2	0	0	3	2	0	3	3	1	5	2	2	3	0	3	2	4	1	0	0	1	1	0	1	0	0	1	1	1	0	0	0	2	1	1	2	0	0	0	1	1	0	0	0.0418705	retrotransposon protein, putative, unclassified, expressed
LOC_Os03g27260	4	525	707	41	258	181	41	222	250	192	278	202	264	298	174	109	63	210	151	182	116	142	69	154	153	114	92	178	109	80	131	100	181	79	129	83	156	82	78	114	102	151	245	188	6.13469e-05	40S ribosomal protein S6, putative, expressed
LOC_Os04g52090	2	41	45	9	20	17	3	110	59	44	28	31	29	29	20	10	10	105	6	33	26	160	31	66	37	44	42	38	143	38	64	65	46	21	28	14	17	16	19	95	55	36	62	14	0.0168154	AP2 domain containing protein, expressed
LOC_Os03g18700	0	49	61	9	30	22	3	21	26	12	18	17	10	25	26	10	3	16	9	24	10	12	5	9	14	15	9	12	4	6	13	11	13	4	20	8	14	5	10	13	13	21	10	16	0.0415906	expressed protein
LOC_Os07g02210	1	199	275	15	108	51	29	95	115	66	111	69	80	122	56	46	14	107	53	72	37	64	25	62	70	57	54	60	27	34	59	54	62	42	73	47	61	38	53	37	40	74	88	78	0.0231988	eukaryotic translation initiation factor 5A, putative, expressed
LOC_Os05g27940	6	460	635	37	184	118	40	176	205	145	217	160	222	244	155	119	49	212	127	172	87	125	72	150	173	94	92	127	83	120	157	118	217	91	134	105	172	103	85	84	74	131	198	199	0.0375008	40S ribosomal protein S7, putative, expressed
LOC_Os04g35300	10	227	315	15	122	65	16	69	127	88	106	93	108	131	89	53	27	86	67	72	50	60	24	72	83	48	49	70	21	27	56	53	70	34	59	38	61	31	35	56	61	63	110	84	0.000122117	SLL1 protein, putative, expressed
LOC_Os09g29130	5	146	261	23	123	63	20	101	100	44	93	61	80	83	85	36	25	120	43	85	42	54	20	55	64	49	28	49	32	26	44	57	60	38	55	42	65	34	31	42	45	59	144	88	0.000880274	ZF-HD protein dimerisation region containing protein, expressed
LOC_Os06g22829	0	9	15	2	7	2	1	2	3	7	4	3	4	7	8	5	1	11	6	8	4	3	1	1	6	5	3	0	1	0	1	1	3	2	1	3	5	1	1	2	4	3	5	3	0.0168154	expressed protein
LOC_Os07g44740	8	538	733	73	282	165	68	228	244	208	280	219	267	258	173	114	38	201	146	226	94	130	42	147	179	100	91	173	109	102	172	93	188	81	136	85	181	72	115	102	61	157	243	241	3.85475e-05	chaperonin, putative, expressed
LOC_Os05g42230	0	20	21	1	7	5	2	12	14	4	7	8	9	10	11	3	1	6	9	4	0	3	4	4	3	1	2	4	5	2	5	1	5	0	3	0	5	1	2	3	2	5	7	11	0.00158314	universal stress protein domain containing protein, putative, expressed
LOC_Os02g47140	23	901	1209	111	457	280	108	381	421	325	446	339	480	471	250	214	110	329	229	323	185	221	135	272	288	153	169	248	161	165	166	155	298	134	244	140	277	143	167	167	167	318	388	337	1.87336e-07	L11 domain containing ribosomal protein, putative, expressed
LOC_Os01g68710	6	252	295	24	98	70	25	109	123	80	83	84	111	101	75	49	15	100	57	83	43	69	19	64	67	71	62	62	37	39	57	42	81	46	53	38	116	46	48	39	39	77	95	92	0.00503725	peptidyl-prolyl cis-trans isomerase, FKBP-type, putative, expressed
LOC_Os04g50990	8	553	782	55	303	184	58	237	281	206	319	244	308	395	171	134	76	227	141	182	119	153	75	182	201	119	120	218	104	101	189	125	215	94	154	125	186	93	99	113	100	187	238	184	5.28932e-05	L11 domain containing ribosomal protein, putative, expressed
LOC_Os08g35860	1	101	122	4	68	32	11	36	32	29	62	26	38	42	23	16	19	35	23	31	22	19	13	23	31	14	13	24	12	14	16	12	30	14	12	10	38	15	17	16	23	13	40	50	0.00374742	cytokinin dehydrogenase precursor, putative, expressed
LOC_Os06g51110	4	173	235	17	95	59	28	87	121	66	79	69	67	94	68	53	19	86	56	46	32	53	24	44	50	31	29	81	28	32	80	41	42	51	67	64	54	33	45	33	34	55	104	59	0.00346027	cyclin, putative, expressed
LOC_Os06g37440	5	211	303	22	133	56	23	109	121	76	116	94	112	120	64	59	25	118	53	64	53	54	24	54	78	37	55	72	38	32	51	37	82	35	55	40	72	36	37	49	46	54	118	87	8.966e-06	elongation factor 1-gamma, putative, expressed
LOC_Os07g12320	1	46	67	4	24	12	6	23	42	12	25	17	27	16	24	14	5	16	21	22	6	8	12	14	19	13	18	16	6	5	16	13	15	16	13	10	13	10	11	10	9	17	13	19	0.0135743	WD domain, G-beta repeat domain containing protein, expressed
LOC_Os12g25710	0	199	266	22	117	68	13	91	110	68	98	77	108	108	59	54	25	83	73	58	49	40	32	68	74	43	45	67	47	38	59	49	56	30	58	42	69	45	38	42	32	78	92	66	0.0163926	bifunctional aminoacyl-tRNA synthetase, putative, expressed
LOC_Os01g42650	2	189	238	15	84	54	16	76	88	53	94	64	107	82	53	41	16	95	41	67	29	49	35	46	52	44	33	45	40	29	40	43	55	21	29	36	63	30	46	33	38	43	105	74	0.00177275	cytochrome c oxidase subunit 5B, mitochondrial precursor, putative, expressed
LOC_Os04g57950	1	40	52	3	19	9	5	13	20	22	16	17	20	22	13	6	5	16	11	14	5	7	9	12	10	5	8	11	17	6	19	14	15	11	11	9	12	7	7	6	5	7	10	10	0.0267307	dihydroorotate dihydrogenase protein, putative, expressed
LOC_Os04g44400	0	78	109	14	40	30	4	26	53	25	47	34	50	29	37	15	8	33	19	31	13	20	16	22	23	27	14	23	15	14	27	15	26	20	21	21	21	17	18	9	16	18	45	33	0.0214395	OsClp7 - Putative Clp protease homologue, expressed
LOC_Os10g40410	1	172	235	17	92	37	15	70	71	47	98	59	66	68	71	42	19	86	56	69	29	42	21	38	67	30	25	57	30	29	28	54	54	31	52	45	66	17	32	39	39	65	95	70	0.0131008	expressed protein
LOC_Os01g54730	4	327	391	25	148	87	39	110	134	84	119	123	143	145	148	65	37	138	86	104	57	85	35	74	92	76	53	91	58	53	66	59	85	58	85	42	109	48	41	62	40	72	134	112	3.57976e-08	expressed protein
LOC_Os03g52400	3	41	55	2	18	5	6	20	17	13	30	14	20	20	13	15	4	21	12	16	8	13	5	7	20	7	11	4	9	9	12	11	11	10	10	9	15	5	5	8	7	15	16	16	0.00605093	ribosomal protein L7/L12 C-terminal domain containing protein, expressed
LOC_Os07g40220	3	62	30	3	16	19	3	42	6	17	19	23	14	28	25	15	7	27	11	39	36	44	16	32	17	13	53	30	12	22	13	37	18	53	19	24	29	16	7	20	16	31	26	84	0.0296973	expressed protein
LOC_Os02g44930	2	169	223	16	90	67	17	82	86	55	83	77	87	114	83	37	12	74	47	52	29	52	32	44	54	39	32	65	36	23	59	43	57	34	52	24	78	26	25	34	31	64	71	70	0.000545828	HMG1/2, putative, expressed
LOC_Os02g03030	0	14	24	7	9	9	0	11	12	3	9	10	10	13	8	2	2	14	3	7	2	4	1	6	7	2	1	6	2	3	2	3	6	1	3	0	8	0	4	0	1	10	8	6	0.00395129	ATXR, putative, expressed
LOC_Os07g03160	0	16	16	0	6	8	1	8	7	8	8	10	2	11	6	2	1	8	3	1	0	3	3	6	5	1	4	2	1	0	4	1	4	1	3	4	1	1	1	3	2	0	4	0	0.0040659	WD domain, G-beta repeat domain containing protein, expressed
LOC_Os05g01262	5	229	307	27	113	50	29	92	121	70	113	71	82	110	70	48	26	107	69	69	63	61	35	71	81	52	52	74	46	54	56	51	89	56	68	38	86	36	37	43	45	75	116	78	0.0148729	translocon-associated protein beta domain containing protein, expressed
LOC_Os10g34180	1	252	300	12	83	58	8	108	116	77	90	92	111	130	93	44	23	108	64	83	38	56	34	92	81	59	34	67	25	42	66	55	85	36	56	54	59	34	42	36	51	67	115	93	0.0409572	transcription factor BTF3, putative, expressed
LOC_Os09g32976	6	723	949	72	373	181	67	273	324	240	398	293	357	414	220	187	84	260	223	233	156	185	89	206	214	147	137	196	111	122	154	161	293	105	195	107	233	109	100	135	162	218	355	277	0.000240622	ribosomal protein L7Ae, putative, expressed
LOC_Os02g45930	5	51	23	10	11	6	3	34	10	10	8	11	9	22	16	7	1	8	3	14	28	69	15	97	23	39	22	8	8	22	65	103	7	10	20	21	11	14	10	7	5	18	14	16	0.0103807	expressed protein
LOC_Os01g46070	5	187	266	23	115	47	20	86	92	56	99	59	64	96	87	44	18	93	49	65	29	39	13	54	57	46	29	44	33	40	60	42	62	40	51	27	81	33	46	29	32	56	107	77	4.52221e-05	lactate/malate dehydrogenase, putative, expressed
LOC_Os07g38130	2	190	208	23	65	21	11	48	170	66	21	17	75	24	212	94	6	43	26	18	12	77	12	28	22	29	40	26	14	16	20	23	38	62	35	15	33	27	32	29	23	38	53	52	0.0260315	polygalacturonase inhibitor 1 precursor, putative, expressed
LOC_Os01g60190	3	103	145	9	84	31	7	43	56	40	72	42	47	56	54	23	12	51	39	23	16	27	16	29	37	15	23	23	25	16	45	31	34	15	41	25	52	21	30	26	29	28	62	25	0.00617832	2,3-bisphosphoglycerate-independent phosphoglycerate mutase, putative, expressed
LOC_Os01g16640	0	108	110	6	38	19	3	18	40	35	48	46	47	59	43	14	8	51	28	39	16	20	4	27	21	24	12	21	16	9	20	23	9	10	20	14	21	8	5	11	11	22	45	49	0.000391902	split hand/foot malformation type 1, putative, expressed
LOC_Os04g35090	6	571	777	37	241	139	28	226	247	194	326	248	297	386	169	131	62	264	159	243	114	148	77	175	190	125	111	173	100	94	123	134	246	89	151	110	201	90	98	107	148	182	264	212	0.0116767	40S ribosomal protein S10, putative, expressed
LOC_Os01g25880	1	45	51	6	11	8	4	12	24	14	18	13	13	22	12	13	9	12	15	13	12	7	6	7	21	11	5	9	6	7	8	18	9	4	18	8	8	5	9	9	10	10	13	15	0.0499945	dephospho-CoA kinase, putative, expressed
LOC_Os01g69870	2	52	19	2	8	6	0	8	6	12	11	13	12	14	8	5	2	19	7	7	12	17	10	14	19	14	8	8	8	9	13	10	12	9	21	12	17	13	7	13	13	20	20	15	0.00153872	expressed protein
LOC_Os03g08960	0	24	5	3	10	6	1	4	6	13	11	2	12	20	26	12	0	10	7	8	8	39	8	20	21	7	5	11	24	6	18	15	8	16	22	7	8	11	10	4	10	14	15	7	0.0252763	homeobox associated leucine zipper, putative, expressed
LOC_Os03g02470	2	5	5	6	6	13	10	2	5	3	8	1	13	4	4	4	3	2	4	4	279	471	189	428	392	393	293	229	233	182	464	316	299	365	476	174	424	335	200	233	242	289	717	500	1.4281e-208	expressed protein
LOC_Os05g33380	8	581	1018	112	388	199	138	221	326	174	343	235	273	350	213	173	90	296	241	236	112	163	136	157	187	181	127	180	132	115	186	111	188	109	206	158	286	129	145	96	187	201	375	298	0.001286	fructose-bisphospate aldolase isozyme, putative, expressed
LOC_Os03g44530	1	35	54	6	15	15	9	18	17	20	24	21	18	25	13	10	2	20	21	11	10	8	5	11	24	5	11	15	13	5	5	3	20	7	10	7	9	9	11	10	6	21	23	3	0.0358419	GTPase of unknown function domain containing protein, putative, expressed
LOC_Os05g45740	1	77	109	9	35	36	7	47	43	45	33	34	49	35	27	25	5	38	17	45	13	23	9	17	33	22	15	18	14	13	19	17	20	11	20	8	33	8	14	25	11	27	32	27	1.13176e-05	mitochondrial ATP synthase g subunit family protein, putative, expressed
LOC_Os06g47230	6	427	346	25	200	125	19	205	210	160	117	120	136	165	212	64	17	184	103	106	56	109	32	97	104	98	54	77	49	60	86	79	97	43	68	64	72	60	57	62	61	73	150	171	1.91421e-05	coiled-coil domain-containing protein 72, putative, expressed
LOC_Os02g04700	0	14	16	1	7	6	0	9	7	5	9	0	3	16	3	7	2	10	2	12	0	4	2	4	7	0	1	5	4	1	3	2	2	0	1	3	1	0	0	4	2	3	3	3	0.00451507	tRNA synthetases class II domain containing protein, expressed
LOC_Os04g58830	3	117	148	11	53	37	9	55	50	38	53	43	56	47	41	29	14	57	30	39	24	35	18	40	55	26	24	23	13	18	27	24	47	17	40	21	37	24	30	23	24	32	50	54	0.00586569	ribosome biogenesis regulatory protein, putative, expressed
LOC_Os12g10290	0	28	33	3	15	11	4	15	12	13	10	10	8	14	10	6	3	13	9	6	3	6	6	8	8	6	6	10	3	1	5	6	8	4	7	5	4	2	2	5	4	2	14	5	0.000225166	expressed protein
LOC_Os08g16660	2	24	38	3	33	6	5	17	16	16	3	7	12	9	12	6	1	11	11	9	4	10	5	8	10	7	10	6	6	2	1	4	8	4	9	3	11	2	3	9	7	1	14	5	0.0165386	aspartic proteinase nepenthesin precursor, putative, expressed
LOC_Os08g37320	7	299	477	32	212	93	53	126	153	113	135	126	146	125	95	81	23	157	105	125	57	115	32	81	104	78	75	111	58	69	89	74	83	64	114	65	134	58	77	58	64	119	184	153	0.00929541	expressed protein
LOC_Os05g40420	1	232	321	27	136	65	14	109	127	102	135	87	126	150	106	52	33	112	80	72	55	49	41	87	97	48	38	60	36	43	82	56	83	44	71	54	73	44	45	40	49	66	131	77	4.55722e-05	2,3-bisphosphoglycerate-independent phosphoglycerate mutase, putative, expressed
LOC_Os12g39860	1	342	397	39	121	79	47	138	96	97	104	74	124	116	124	77	40	138	103	107	45	77	25	109	117	63	85	78	64	70	82	59	83	54	82	55	102	38	60	54	47	102	159	148	0.0276764	phosphoribosyl transferase, putative, expressed
LOC_Os05g51830	3	627	883	62	430	174	61	357	281	232	365	295	329	367	167	167	77	245	171	235	138	131	93	216	211	94	157	224	122	118	148	135	285	113	224	89	244	106	90	130	166	204	337	226	0.0122804	ZOS5-12 - C2H2 zinc finger protein, expressed
LOC_Os02g40010	1	408	361	38	119	87	26	145	81	131	115	82	162	180	99	81	30	114	96	88	63	74	39	107	122	31	66	71	91	53	58	83	143	57	96	36	73	26	32	86	48	110	120	74	0.04289	phosphoribosyl transferase, putative, expressed
LOC_Os02g48680	0	37	45	3	17	12	3	22	19	23	8	10	16	25	24	8	1	8	7	24	9	10	5	12	13	10	5	7	3	4	6	8	1	5	9	8	10	8	11	6	5	17	10	12	0.0280516	expressed protein
LOC_Os10g32550	9	403	612	60	240	133	73	175	235	154	268	186	200	218	147	122	50	218	146	116	93	136	67	130	176	85	99	171	102	94	133	74	201	92	137	101	138	80	112	112	105	132	180	181	0.00350363	T-complex protein, putative, expressed
LOC_Os08g41300	9	804	1055	88	414	253	77	310	364	272	411	326	430	536	275	200	95	328	233	283	165	182	89	232	258	199	151	208	150	126	201	174	335	116	226	122	271	133	124	159	168	261	323	308	5.86091e-06	60S ribosomal protein L32, putative, expressed
LOC_Os07g47500	5	138	173	10	55	50	15	53	66	41	74	47	57	55	54	23	6	60	51	49	27	41	21	30	37	34	25	34	23	21	56	37	44	29	51	29	52	28	18	34	32	45	82	39	0.0285892	histone-arginine methyltransferase CARM1, putative, expressed
LOC_Os07g46480	16	930	1206	120	676	195	117	336	484	342	450	251	320	412	440	306	165	433	308	289	159	264	160	274	389	205	197	255	146	140	202	150	228	220	260	156	385	185	202	168	291	249	591	412	0.00127923	eukaryotic aspartyl protease domain containing protein, expressed
LOC_Os01g57340	0	5	5	0	0	3	0	1	1	1	0	0	2	3	1	0	0	1	1	0	1	4	1	2	0	0	2	3	2	3	0	2	2	1	2	2	4	5	2	0	1	1	1	6	0.0352917	rp1, putative, expressed
LOC_Os07g05580	4	447	537	40	223	129	18	218	226	151	233	184	206	284	184	93	42	154	105	150	80	103	42	133	98	97	46	102	67	56	100	75	130	38	100	64	122	45	55	64	66	109	191	163	4.31244e-08	ribosomal protein L7Ae, putative, expressed
LOC_Os01g12090	0	45	41	2	15	8	2	16	8	15	21	23	25	21	27	10	5	14	15	17	5	4	1	9	4	10	4	10	10	7	6	6	4	5	6	4	9	1	2	7	5	7	11	17	7.92506e-06	ribosomal protein S6 family protein, putative, expressed
LOC_Os02g37870	1	170	193	13	75	32	14	61	51	41	77	69	64	68	34	36	29	60	54	55	36	38	21	54	41	21	33	50	28	21	29	54	59	28	43	31	40	33	17	35	19	45	75	67	0.0296081	Brix domain containing protein, putative, expressed
LOC_Os09g26554	3	37	71	5	29	16	4	40	25	14	34	12	23	26	26	11	10	26	17	17	12	19	13	16	11	13	15	16	11	5	13	11	17	11	6	8	26	10	13	16	6	14	31	10	0.0129147	expressed protein
LOC_Os07g44620	1	155	231	23	115	55	17	80	97	79	106	77	87	117	55	42	16	63	64	70	39	55	22	57	63	25	35	52	34	44	59	43	61	32	58	23	62	25	22	45	28	45	89	53	4.99392e-05	eukaryotic translation initiation factor 6, putative, expressed
LOC_Os10g32970	2	173	249	19	94	41	14	73	109	67	90	64	74	100	94	43	16	108	44	96	33	56	16	59	68	38	36	73	42	25	63	43	62	37	43	43	83	35	41	46	43	45	102	81	0.0123581	eukaryotic translation initiation factor, putative, expressed
LOC_Os04g52690	0	38	30	3	15	6	0	6	10	6	3	1	10	12	7	6	3	13	10	6	6	15	8	9	12	3	6	7	5	6	12	10	11	4	15	12	13	7	8	13	7	22	26	19	0.0247542	AAA family ATPase, putative, expressed
LOC_Os02g58460	0	40	46	2	15	12	3	22	18	21	23	14	19	16	9	10	6	17	9	12	13	16	5	17	13	7	7	15	6	6	13	12	12	7	6	4	11	4	5	8	6	8	5	7	0.0390975	beta-catenin-like protein 1, putative, expressed
LOC_Os08g39820	1	55	78	4	31	20	3	29	32	27	38	11	27	34	17	12	6	27	14	25	12	12	7	19	21	17	8	14	11	9	16	11	17	18	19	14	20	14	11	11	12	20	39	18	0.0172602	pre-rRNA-processing protein TSR2, putative, expressed
LOC_Os03g08810	3	174	234	19	78	58	8	93	109	78	89	69	93	95	79	38	15	83	56	80	66	48	28	64	68	37	36	52	38	36	76	49	73	33	54	31	43	33	36	45	26	51	82	64	0.00586569	expressed protein
LOC_Os02g01230	0	61	72	5	27	12	6	23	33	18	28	19	35	53	27	11	6	24	18	20	12	12	10	10	18	13	10	19	10	4	17	12	24	14	19	8	29	7	4	9	10	12	25	26	0.00669499	ribosomal protein, putative, expressed
LOC_Os05g16660	2	72	99	2	32	23	4	32	28	29	45	33	39	49	27	20	7	36	20	45	12	20	5	28	20	17	14	16	16	6	29	17	27	16	18	10	27	18	11	12	18	34	30	24	0.00330414	WD domain, G-beta repeat domain containing protein, expressed
LOC_Os03g24590	0	22	9	2	5	0	1	4	8	0	2	0	2	2	7	4	1	7	3	3	0	14	3	7	6	13	5	2	7	3	17	9	1	3	13	14	8	8	1	6	2	7	3	12	0.0121962	mTERF domain containing protein, expressed
LOC_Os02g33705	1	81	44	2	26	7	5	36	18	14	15	18	23	19	14	12	4	26	6	28	17	28	17	40	25	26	28	26	15	18	23	23	20	12	45	15	28	10	27	22	9	19	42	17	0.00758778	expressed protein
LOC_Os02g57540	19	660	905	69	340	174	64	288	289	202	305	264	317	383	195	168	64	292	152	233	151	177	87	236	282	178	149	250	119	139	212	138	238	120	221	150	270	114	122	123	130	262	313	257	0.0186352	60S ribosomal protein L28-1, putative, expressed
LOC_Os02g07030	2	182	69	15	24	36	9	44	186	87	40	29	40	42	179	10	9	152	19	50	41	119	69	46	135	238	52	31	66	42	185	48	50	68	117	219	38	142	67	17	35	56	46	48	0.0295616	DUF640 domain containing protein, putative, expressed
LOC_Os02g56960	9	831	1254	88	519	255	80	392	454	325	476	388	445	489	283	253	115	408	299	361	191	259	107	312	329	226	201	327	198	165	259	202	366	166	309	196	386	141	172	211	234	270	444	370	0.00678921	ribosomal protein, putative, expressed
LOC_Os05g47470	3	178	252	18	94	57	19	64	75	66	88	72	98	101	59	35	14	101	44	83	52	68	26	56	67	39	46	47	39	41	59	45	67	28	64	42	76	30	32	48	31	45	112	82	0.0432989	VIP1 protein, putative, expressed
LOC_Os08g44250	0	141	131	5	61	35	9	52	58	26	52	37	35	69	53	22	7	55	37	34	21	34	5	22	34	25	23	24	19	15	25	30	33	8	30	14	26	15	20	25	22	27	45	41	0.00168167	fiber protein Fb14, putative, expressed
LOC_Os03g62270	5	472	239	39	172	102	26	117	163	128	103	54	114	117	199	93	46	165	113	129	87	207	111	164	200	120	95	115	110	90	143	95	107	151	189	111	165	137	120	94	71	131	193	146	0.0301334	MATE efflux family protein, putative, expressed
LOC_Os03g54160	10	357	535	50	226	103	40	111	92	112	199	155	166	252	131	112	44	184	169	144	49	106	50	126	84	56	67	107	75	88	108	117	110	96	88	50	142	60	49	89	73	90	167	150	2.53298e-05	OsMADS14 - MADS-box family gene with MIKCc type-box, expressed
LOC_Os07g44180	0	9	13	1	2	3	0	3	4	2	3	12	2	2	2	1	2	7	2	3	0	1	0	2	2	5	0	2	2	0	1	1	1	1	1	2	1	0	2	0	3	0	4	2	0.0379484	OsRCI2-10 - Hydrophobic protein LTI6A, expressed
LOC_Os12g07010	8	563	854	72	310	178	44	281	326	228	367	261	360	385	202	158	60	242	175	237	142	142	101	199	231	166	133	224	136	116	177	140	261	97	177	112	224	91	99	138	143	205	273	208	0.00201598	ribosomal protein L3, putative, expressed
LOC_Os08g42440	0	19	9	0	10	3	2	5	5	2	1	7	3	5	7	0	1	12	1	0	8	10	5	7	11	2	5	6	4	5	8	6	2	5	6	4	2	7	5	1	6	7	8	10	0.0240483	CCT/B-box zinc finger protein, putative, expressed
LOC_Os09g20820	0	46	58	4	13	10	4	21	32	18	22	17	10	24	19	15	5	28	13	19	5	10	7	9	12	8	8	15	8	12	13	11	20	3	12	10	9	10	9	11	11	16	15	12	0.0174691	enolase, putative, expressed
LOC_Os08g40030	0	287	105	8	68	40	7	140	113	105	70	49	61	53	138	27	6	93	12	108	103	145	99	151	255	113	108	50	103	114	102	130	96	89	163	37	39	45	54	45	20	61	51	54	0.0104866	CUP-SHAPED COTYLEDON3, putative, expressed
LOC_Os10g27190	18	1101	1457	93	508	304	134	369	453	342	522	402	519	624	337	280	148	428	300	419	250	277	141	308	357	244	238	329	208	203	276	190	428	185	276	180	372	206	184	238	225	392	513	397	0.00067994	40S ribosomal protein S17, putative, expressed
LOC_Os07g47040	0	22	37	2	25	10	5	15	12	12	17	12	10	14	8	7	6	9	8	11	4	6	4	5	12	10	4	7	5	2	10	7	6	5	13	1	9	6	4	5	11	9	16	8	0.0292354	expressed protein
LOC_Os02g37862	15	808	1114	117	420	225	70	332	405	298	429	327	400	485	243	197	116	294	240	287	208	212	114	273	296	179	173	257	160	145	228	199	351	150	247	153	305	162	120	170	184	288	343	346	0.000911418	60S ribosomal protein L6, putative, expressed
LOC_Os06g48570	1	72	84	7	60	18	7	21	22	24	24	27	40	23	38	31	7	30	21	26	12	12	6	11	18	10	15	21	12	17	10	8	22	36	27	14	22	12	10	14	18	14	49	25	0.0273279	Ser/Thr protein phosphatase family protein, putative, expressed
LOC_Os02g06230	0	8	17	0	6	0	2	2	2	1	2	2	3	0	6	0	0	7	0	0	3	7	9	4	7	3	3	4	7	4	2	7	7	5	10	7	2	4	2	4	11	2	9	4	0.00040083	retrotransposon protein, putative, unclassified, expressed
LOC_Os04g43710	1	47	14	4	2	4	2	9	14	12	5	8	2	5	10	5	1	18	6	10	21	16	7	29	20	10	10	15	6	8	15	35	9	13	15	8	24	19	12	9	10	16	26	20	1.5359e-05	CAMK_CAMK_like.3 - CAMK includes calcium/calmodulin depedent protein kinases, expressed
LOC_Os04g01290	2	231	311	25	120	67	17	126	120	87	99	99	110	125	85	54	22	97	67	105	69	76	33	76	81	43	53	82	43	50	68	49	92	62	64	34	67	43	31	45	57	77	135	94	0.0133324	proteasome subunit, putative, expressed
LOC_Os03g56190	4	228	299	13	118	29	28	83	99	61	107	97	113	124	87	54	24	102	61	73	34	80	21	49	79	61	42	76	45	40	61	40	79	43	60	52	76	38	40	37	40	80	106	97	0.0111714	cytochrome c oxidase-related, putative, expressed
LOC_Os07g07220	15	419	508	31	229	118	55	155	166	117	178	125	158	161	145	87	54	160	100	144	90	101	64	150	114	67	85	115	73	88	117	85	153	79	125	69	123	77	78	92	78	122	202	160	0.00427508	LSM domain containing protein, expressed
LOC_Os12g35270	1	29	43	4	24	11	1	18	17	9	19	17	15	21	16	5	7	18	7	6	4	11	3	16	11	10	7	7	8	4	16	7	13	4	12	7	7	10	4	6	12	5	17	7	0.0385839	expressed protein
LOC_Os05g14310	2	75	124	13	45	21	13	47	67	25	37	49	45	51	36	29	20	49	21	40	17	27	3	22	40	31	13	26	9	26	30	23	20	16	34	28	31	11	9	15	22	32	43	32	0.000264033	expressed protein
LOC_Os06g51510	2	200	224	17	68	51	13	70	78	55	58	33	62	56	62	37	20	79	40	50	30	46	28	59	62	39	25	30	34	27	47	44	45	50	46	38	58	25	31	34	30	37	76	64	0.0186237	expressed protein
LOC_Os01g52214	3	182	241	20	103	44	19	74	89	57	95	74	59	87	79	37	18	73	60	76	37	47	31	64	55	43	43	59	31	36	41	53	49	41	54	37	63	31	28	26	34	43	85	74	4.35465e-05	ubiquinone oxidoreductase, putative, expressed
LOC_Os07g10830	2	367	379	48	167	92	44	110	156	97	133	110	143	177	101	71	37	138	97	108	44	52	51	95	110	71	50	87	51	52	97	62	91	61	98	73	93	54	49	61	68	97	139	86	3.39883e-06	dolichyl-diphosphooligosaccharide--protein glycosyltransferase 48 kDasubunit precursor, putative, expressed
LOC_Os01g68030	1	132	159	13	68	26	10	44	44	32	59	42	55	59	53	22	15	60	35	53	28	31	12	29	35	23	24	38	18	20	33	27	51	15	31	31	35	27	32	28	22	34	59	60	0.015804	expressed protein
LOC_Os05g41240	2	123	59	4	51	25	4	48	54	30	23	21	33	33	22	13	6	40	26	32	42	39	19	46	56	24	31	14	32	23	28	48	42	31	44	26	50	27	21	22	34	28	44	48	0.0175539	Myb-like DNA-binding domain containing protein, putative, expressed
LOC_Os02g10860	0	27	11	0	10	1	0	5	6	6	6	4	3	5	13	2	1	10	8	12	3	9	1	6	15	6	5	17	5	10	12	8	7	4	11	6	10	6	4	5	7	6	15	10	0.0266098	bZIP transcription factor domain containing protein, expressed
LOC_Os02g07910	10	427	603	31	212	134	53	182	182	164	204	150	189	181	147	110	47	177	130	175	91	147	47	171	167	90	117	148	102	85	145	91	131	78	144	109	168	85	85	83	85	156	210	219	0.0415076	fiber protein Fb15, putative, expressed
LOC_Os06g36520	2	156	74	7	56	19	7	36	40	44	42	41	25	50	43	31	17	69	44	49	39	55	22	41	58	45	31	49	39	33	50	36	51	41	32	37	64	38	30	41	30	42	74	56	0.0219639	GDSL-like lipase/acylhydrolase, putative, expressed
LOC_Os06g05910	0	3	5	1	1	5	1	3	2	1	1	2	3	2	4	0	0	4	0	7	28	35	13	32	40	19	10	31	31	10	21	49	23	18	25	19	49	14	17	17	18	33	61	29	5.69814e-59	methyltransferase domain containing protein, expressed
LOC_Os08g20660	0	52	72	5	33	16	2	43	32	24	24	17	28	31	20	15	10	28	24	26	9	17	9	19	16	7	14	13	7	13	10	9	11	9	9	11	22	9	12	11	15	12	27	36	0.00377473	sucrose-phosphate synthase, putative, expressed
LOC_Os05g31000	11	676	871	88	362	208	112	260	274	209	273	227	284	328	180	163	60	249	181	231	135	208	86	233	267	142	141	200	160	136	167	126	259	91	184	113	268	115	110	137	111	185	263	266	0.00423861	nascent polypeptide-associated complex subunit alpha, putative, expressed
LOC_Os05g06310	17	910	1192	87	480	295	98	395	459	330	475	345	473	542	289	224	120	340	248	333	244	261	95	286	261	214	173	295	181	168	217	194	347	115	249	159	303	118	166	184	178	278	369	363	1.94776e-05	60S ribosomal protein L18-3, putative, expressed
LOC_Os12g37630	1	22	33	6	11	8	1	11	10	11	13	9	12	13	10	9	2	14	13	16	4	5	2	8	7	5	10	12	4	5	5	5	2	11	6	3	9	9	5	7	4	11	17	7	0.0432989	domain of unknown function family protein, expressed
LOC_Os03g19890	0	168	219	5	107	45	14	74	76	60	79	72	65	98	88	47	14	71	47	67	25	41	30	55	69	48	35	40	24	26	50	36	53	24	48	35	45	26	34	28	34	61	65	69	0.0121962	NADH dehydrogenase 1 alpha subcomplex subunit 5, putative, expressed
LOC_Os07g08660	5	661	945	62	394	216	76	292	337	218	341	270	353	397	224	171	98	275	204	272	187	162	102	215	211	164	165	221	142	132	165	151	301	138	190	106	260	130	111	174	165	226	341	253	0.00880646	40S ribosomal protein S15, putative, expressed
LOC_Os02g56990	3	340	451	28	142	95	39	141	141	134	170	135	180	183	145	55	31	135	80	121	53	103	31	106	103	85	78	127	74	57	82	78	115	66	95	52	120	59	64	74	60	91	150	123	0.00290175	ribosomal protein L37, putative, expressed
LOC_Os09g19980	2	29	28	6	14	12	2	9	14	11	10	8	7	12	4	3	5	13	7	7	4	3	6	8	7	6	6	3	4	6	8	5	5	7	7	4	6	5	4	4	3	8	11	1	0.00348439	GTP binding protein, putative, expressed
LOC_Os05g19370	2	398	487	41	216	99	27	152	178	119	212	140	195	192	137	77	41	173	100	144	67	106	45	108	113	86	77	103	71	56	106	71	161	44	110	80	141	58	66	83	77	106	160	162	0.00107317	60S ribosomal protein L15, putative, expressed
LOC_Os04g36700	2	226	266	26	87	60	22	70	80	83	89	80	77	91	92	53	35	93	73	95	45	48	47	60	63	49	37	76	38	30	79	49	60	48	78	60	97	36	39	57	57	59	121	71	0.0310241	proteasome subunit, putative, expressed
LOC_Os03g04750	28	922	1235	94	512	295	128	380	496	361	444	349	491	539	291	235	112	377	265	372	215	256	120	305	305	184	191	310	192	184	238	190	354	156	279	179	328	173	163	193	191	267	402	335	1.78632e-07	60S ribosomal protein L21-2, putative, expressed
LOC_Os10g25660	0	18	9	0	5	5	0	5	4	3	4	7	4	3	3	2	1	3	0	3	3	2	1	5	9	4	4	3	6	6	9	16	2	5	5	4	7	5	2	2	5	3	13	6	0.0214395	OsFBX385 - F-box domain containing protein, expressed
LOC_Os12g38260	0	4	7	1	4	1	0	3	6	1	4	0	4	3	0	0	0	2	0	9	3	6	4	3	5	3	3	3	1	4	3	3	2	4	12	7	5	5	5	2	2	3	12	4	0.00374742	expressed protein
LOC_Os02g48660	14	1063	1435	109	565	302	113	423	540	344	571	442	565	624	349	278	120	450	300	440	224	288	122	308	341	224	222	376	207	197	243	251	447	160	315	200	387	165	208	229	225	331	490	416	0.000162531	60S ribosomal protein L31, putative, expressed
LOC_Os04g57760	0	8	4	4	5	5	0	15	13	2	1	7	9	3	4	3	2	11	0	7	3	26	13	9	8	6	5	4	7	9	13	5	9	5	3	3	5	4	5	8	25	3	21	5	0.0437832	expressed protein
LOC_Os09g32532	6	292	387	27	141	76	26	124	146	109	144	111	137	165	92	73	27	132	71	134	73	88	37	110	104	80	69	97	50	56	98	71	119	60	77	57	118	61	53	71	56	98	137	104	0.00712115	60S ribosomal protein L32, putative, expressed
LOC_Os04g42270	15	860	1132	87	441	245	65	336	370	282	437	371	428	522	283	174	101	373	224	352	211	240	133	283	308	203	178	267	156	121	252	190	327	176	237	170	287	142	156	165	159	322	436	299	0.000235744	60S ribosomal protein L23A, putative, expressed
LOC_Os01g59990	19	727	1011	115	422	244	126	354	392	295	378	277	373	437	242	175	69	275	234	260	142	190	88	214	240	156	176	269	145	139	198	157	279	106	224	140	274	132	133	145	170	223	336	317	6.31255e-06	ribosomal protein L24, putative, expressed
LOC_Os01g52390	8	320	475	38	255	123	53	182	194	128	206	145	182	195	105	97	45	132	106	130	89	94	60	98	106	67	80	122	45	73	79	61	152	56	92	62	146	62	90	84	98	100	157	145	0.000327012	plasminogen activator inhibitor 1 RNA-binding protein, putative, expressed
LOC_Os03g13950	1	22	79	8	50	10	6	14	24	28	33	24	17	26	26	17	4	18	23	6	4	9	3	17	10	9	2	11	13	7	11	7	14	4	5	8	16	11	13	8	12	14	34	17	0.00148023	actin-depolymerizing factor, putative, expressed
LOC_Os05g43490	0	49	21	3	11	7	0	10	14	7	6	11	4	19	25	5	1	16	9	10	12	21	13	14	12	27	15	15	16	6	29	16	8	9	13	7	20	19	7	5	4	10	17	27	0.00633728	OsFBX169 - F-box domain containing protein, expressed
LOC_Os03g63410	2	232	293	23	122	58	26	87	101	76	113	96	104	145	69	47	27	100	50	80	52	66	34	71	95	57	41	75	52	49	52	44	94	57	70	56	100	35	50	45	49	67	110	80	0.0411307	elongation factor Tu, putative, expressed
LOC_Os05g28280	0	305	395	33	204	73	23	126	148	90	185	159	163	217	114	87	47	160	99	104	78	61	59	76	114	66	34	104	46	39	104	76	86	49	99	57	123	60	54	70	66	96	169	123	0.00401073	peptidase, M24 family protein, putative, expressed
LOC_Os09g39550	10	214	318	24	147	52	23	108	104	75	109	95	90	118	89	53	24	155	66	107	52	84	35	82	87	77	51	82	49	47	80	69	77	37	98	44	103	60	47	51	41	67	116	90	0.00521466	expressed protein
LOC_Os11g03470	6	53	82	3	27	29	0	40	34	19	36	21	28	29	22	11	7	27	16	25	14	15	3	18	15	18	17	11	17	15	13	6	26	17	14	20	22	9	7	13	5	18	25	30	0.046729	bifunctional aspartokinase/homoserine dehydrogenase, putative, expressed
LOC_Os01g49290	19	780	1123	102	495	273	99	382	445	307	486	364	409	529	246	216	115	338	202	316	191	237	144	243	287	174	150	282	169	138	238	187	313	132	259	162	256	148	157	180	184	294	380	324	1.11878e-06	WD repeat-containing protein, putative, expressed
LOC_Os04g56646	2	221	285	13	113	72	14	85	103	58	121	104	120	132	103	60	16	113	77	86	39	68	34	68	85	54	39	66	57	45	81	55	84	42	71	45	75	50	44	33	41	71	96	80	0.00349377	MEE34, putative, expressed
LOC_Os08g27824	0	41	52	2	13	15	3	19	21	11	19	21	29	26	9	12	6	23	17	15	7	5	2	11	14	6	5	12	6	8	16	9	11	9	15	7	18	8	11	10	6	16	22	15	0.0232833	NOL1/NOP2/sun family protein, putative, expressed
LOC_Os01g17190	1	242	294	18	109	55	17	100	99	67	89	68	96	93	105	62	22	84	67	75	48	61	25	69	71	47	61	71	41	40	57	47	83	33	51	38	79	40	38	43	39	59	123	91	0.0144891	OsCam3 - Calmodulin, expressed
LOC_Os07g47180	1	99	102	7	50	14	7	40	32	36	21	28	27	36	34	17	18	48	17	17	16	19	23	19	19	22	12	23	24	11	23	21	29	13	26	19	28	17	19	18	12	15	38	22	0.0439966	transposon protein, putative, unclassified, expressed
LOC_Os02g40880	7	684	936	74	368	206	57	305	342	235	356	296	359	441	246	175	95	321	187	297	140	197	71	233	225	149	130	232	133	112	181	167	251	106	184	133	233	149	127	138	143	229	328	320	6.09547e-05	ribosomal protein L14, putative, expressed
LOC_Os08g10440	0	8	3	1	3	6	0	1	1	4	6	2	1	6	3	0	1	8	3	3	2	3	5	4	12	6	5	8	2	5	15	4	2	4	13	4	6	0	2	1	3	5	5	3	0.0227486	NBS-LRR disease resistance protein, putative, expressed
LOC_Os11g31650	1	70	96	6	34	23	7	38	35	26	28	31	32	25	29	18	8	43	27	22	15	24	12	22	24	22	14	19	8	17	18	11	27	14	19	18	30	19	11	21	7	28	46	34	0.035487	expressed protein
LOC_Os09g36860	11	329	516	37	157	88	35	123	191	111	155	132	145	167	116	83	45	140	89	120	59	77	47	105	130	90	79	102	76	64	110	72	102	55	89	74	127	80	51	74	88	109	191	175	0.00552209	acyl carrier protein, putative, expressed
LOC_Os03g61990	5	280	411	40	163	94	31	118	161	114	145	109	120	173	99	93	49	161	81	128	56	91	49	102	92	77	70	97	59	58	92	75	130	60	97	88	115	48	63	72	62	78	139	110	3.51114e-05	glycine-rich RNA-binding protein 7, putative, expressed
LOC_Os01g39010	1	81	121	9	61	33	8	55	43	21	49	36	45	46	45	14	8	55	22	34	14	30	16	30	46	16	16	28	20	18	24	24	31	14	31	23	38	29	27	21	14	18	37	25	0.017259	50S ribosomal protein, putative, expressed
LOC_Os08g43360	3	198	253	21	111	43	19	88	89	66	107	59	93	102	79	50	15	126	48	89	40	66	29	59	62	52	41	62	44	34	52	43	55	43	65	49	72	52	40	60	50	48	117	56	0.00645298	RNA recognition motif containing protein, putative, expressed
LOC_Os01g67134	4	350	478	17	181	100	22	162	178	127	177	170	175	220	139	82	35	168	92	155	71	119	44	128	138	80	82	105	87	71	129	102	144	76	115	76	121	69	64	81	71	100	175	154	0.0333363	ribosomal L18p/L5e family protein, putative, expressed
LOC_Os09g31486	2	160	258	33	101	81	22	83	158	81	119	84	79	100	54	42	27	86	61	64	35	64	30	55	91	35	36	53	30	39	65	53	95	45	72	42	85	50	26	40	46	51	89	59	0.00230601	DnaK family protein, putative, expressed
LOC_Os03g48060	1	90	72	4	77	26	10	58	33	40	38	52	47	60	22	25	5	30	14	18	23	18	7	26	30	13	32	26	9	18	11	20	30	14	29	10	26	11	5	22	10	21	33	15	0.0070402	class I glutamine amidotransferase, putative, expressed
LOC_Os11g04370	1	43	55	6	19	6	6	22	17	18	27	19	23	26	10	17	4	23	10	12	6	12	4	6	16	6	9	12	9	3	7	17	9	9	13	15	17	5	4	8	14	11	14	16	0.00348439	ribosomal protein L24, putative, expressed
LOC_Os12g03060	1	54	41	3	23	5	5	18	18	14	23	12	20	21	22	5	7	29	21	24	13	13	7	14	19	14	3	6	6	9	12	10	15	7	6	4	13	9	5	11	3	3	17	19	0.00230108	expressed protein
LOC_Os09g38400	7	453	617	66	262	129	46	206	245	157	222	194	216	209	190	127	53	193	124	174	121	160	74	154	170	127	103	170	106	87	143	105	172	76	170	93	195	101	89	105	90	158	200	193	0.00322557	prostatic spermine-binding protein precursor, putative, expressed
LOC_Os03g63400	2	243	344	27	176	70	24	107	125	107	137	130	137	137	78	52	27	121	64	100	50	72	43	97	85	47	54	76	57	48	65	59	101	33	74	46	84	35	44	44	60	81	139	117	0.00129959	transcription factor BTF3, putative, expressed
LOC_Os11g38959	11	688	1002	88	407	232	102	361	369	274	372	324	374	457	254	177	79	294	220	295	160	187	79	217	235	149	148	267	148	133	186	144	293	123	212	131	233	156	142	131	155	239	335	329	1.16341e-05	40S ribosomal protein S9-2, putative, expressed
LOC_Os01g02880	6	129	180	21	57	42	10	50	76	48	57	28	67	52	35	34	8	61	38	46	16	31	9	35	38	20	23	27	36	24	38	34	52	25	28	24	48	20	18	41	25	38	65	73	0.0147093	fructose-bisphospate aldolase isozyme, putative, expressed
LOC_Os01g68500	0	36	19	1	10	6	0	6	9	6	3	7	7	18	6	2	2	5	5	5	7	15	3	20	13	11	6	9	6	8	14	10	4	3	7	9	9	7	5	5	9	10	14	15	0.010857	expressed protein
LOC_Os12g41930	5	228	265	22	116	70	23	109	130	100	114	52	108	102	35	42	27	78	69	89	67	48	37	76	85	40	51	66	53	40	67	48	107	40	66	39	68	44	42	40	42	36	77	64	0.0148729	SRP40, C-terminal domain containing protein, expressed
LOC_Os02g44000	0	7	16	3	12	5	0	3	15	3	7	5	10	4	7	3	4	3	8	2	5	2	1	1	4	4	1	2	1	1	4	0	3	3	2	3	1	3	1	0	4	2	7	5	0.0134216	amino acid kinase, putative, expressed
LOC_Os06g02510	7	600	826	74	326	214	63	269	274	216	320	254	308	355	204	159	71	230	166	234	147	170	105	196	192	134	102	235	152	105	172	150	276	123	185	114	210	98	116	142	117	213	295	247	0.00238518	ribosomal protein L13, putative, expressed
LOC_Os09g06719	1	57	43	2	10	14	4	18	31	17	27	23	24	18	14	10	10	33	20	20	5	17	8	13	17	21	11	7	13	9	7	9	17	9	10	5	8	4	3	11	5	8	11	21	0.00178023	expressed protein
LOC_Os01g58750	1	71	109	12	52	30	10	30	46	34	38	26	47	42	26	13	11	45	27	39	24	31	14	25	21	27	24	32	22	14	32	31	27	19	31	17	32	11	15	9	24	34	26	20	0.04879	expressed protein
LOC_Os03g29740	4	204	246	14	105	63	13	86	76	65	104	72	74	102	80	38	23	96	50	83	27	63	12	63	65	34	40	73	40	42	55	49	70	24	67	46	70	27	39	29	38	64	99	71	0.00358935	LSM domain containing protein, expressed
LOC_Os10g26690	3	49	54	5	8	7	10	10	25	8	19	10	19	18	20	10	3	19	8	21	10	13	3	8	7	9	2	13	6	6	7	4	12	4	21	9	12	6	10	5	8	6	27	18	0.0260331	structural constituent of ribosome, putative, expressed
LOC_Os07g41790	1	333	432	28	167	84	24	129	154	156	145	151	151	177	108	68	34	171	109	136	63	94	27	115	114	99	72	94	59	71	109	71	96	64	111	71	155	60	54	75	59	102	166	157	0.0258054	LSM domain containing protein, expressed
LOC_Os01g22490	10	1118	1598	125	662	401	148	527	584	428	583	505	572	663	374	315	137	424	302	494	266	301	186	402	395	307	253	426	250	263	373	264	495	209	366	230	426	213	208	257	283	406	550	445	0.00984313	40S ribosomal protein S27a, putative, expressed
LOC_Os03g29460	13	882	1212	96	508	275	92	366	420	305	467	374	463	555	303	256	114	361	253	337	213	259	122	294	316	216	178	288	164	161	288	204	391	148	262	164	313	164	155	217	220	281	380	333	0.000193087	60S ribosomal protein, putative, expressed
LOC_Os10g37430	2	37	25	3	20	5	3	19	11	15	18	13	12	23	8	7	0	12	10	8	7	4	5	7	4	4	4	7	6	5	9	11	5	10	10	7	7	4	5	5	5	9	14	12	0.0104734	expressed protein
LOC_Os02g04800	0	9	7	1	4	5	1	4	2	2	1	2	5	2	3	1	2	9	4	1	0	0	0	2	2	3	0	2	1	2	3	2	5	0	1	2	1	1	2	3	0	0	0	0	0.0482531	AIG2-like family domain containing protein, expressed
LOC_Os07g03040	0	1	0	0	0	0	0	1	0	0	2	1	1	0	0	0	0	0	0	0	1	3	1	6	3	4	2	9	2	1	5	4	8	4	8	1	3	0	2	7	4	9	9	4	2.61243e-13	expressed protein
LOC_Os06g42000	2	64	122	11	70	20	11	39	47	31	53	27	24	31	35	11	12	48	23	26	17	22	13	20	40	28	15	22	13	6	20	17	23	17	39	9	20	20	14	16	21	23	53	23	0.00483032	peroxiredoxin, putative, expressed
LOC_Os03g54170	0	207	188	13	80	45	17	56	45	50	111	81	89	133	64	53	11	75	90	91	40	30	18	53	47	22	36	70	28	25	54	47	74	26	46	14	72	15	31	58	48	57	78	37	0.0483546	OsMADS34 - MADS-box family gene with MIKCc type-box, expressed
LOC_Os01g07410	0	25	20	0	5	2	2	8	7	5	3	8	10	1	4	2	0	5	6	2	6	2	4	8	11	3	4	3	5	2	7	10	17	2	12	5	5	16	6	16	4	8	6	11	0.041362	growth regulator related protein, putative, expressed
LOC_Os03g11440	0	87	129	8	75	30	10	36	46	37	41	21	39	56	30	22	14	59	40	40	18	19	16	28	42	29	18	20	30	17	24	27	40	15	24	26	27	15	19	27	16	35	42	43	0.042265	protein transport protein Sec61 subunit alpha, putative, expressed
LOC_Os03g18779	2	0	2	0	1	1	3	1	2	0	3	0	0	1	0	0	1	1	1	1	27	54	10	47	39	22	29	36	27	32	34	25	35	27	37	22	46	25	23	23	27	36	73	52	1.36578e-101	expressed protein
LOC_Os02g44630	1	63	77	16	22	21	3	28	66	24	18	22	15	18	73	7	3	41	7	41	31	34	23	43	38	63	24	14	19	20	71	30	32	31	37	45	25	41	31	15	17	28	53	37	0.0418347	aquaporin protein, putative, expressed
LOC_Os08g39480	2	14	14	2	5	4	3	10	5	6	4	2	5	4	5	2	1	2	1	3	0	3	4	4	2	4	2	2	3	0	4	5	3	0	0	0	1	2	1	2	0	3	7	3	0.0248852	expressed protein
LOC_Os12g35320	2	86	77	5	37	24	1	23	42	24	24	25	33	43	34	16	9	48	20	37	10	15	11	30	20	8	8	27	13	16	19	13	24	9	22	16	25	6	14	19	8	22	36	37	0.00623616	RING finger and CHY zinc finger domain-containing protein 1, putative, expressed
LOC_Os11g10990	0	6	6	0	1	0	0	1	2	0	6	1	1	3	1	0	1	4	3	2	3	3	1	3	7	4	1	1	2	0	5	4	2	2	3	9	2	3	3	2	0	2	7	3	0.0324273	heat shock protein DnaJ, putative, expressed
LOC_Os11g20790	1	133	149	11	73	25	5	47	48	35	55	43	49	60	48	23	10	60	31	80	11	23	12	36	37	27	24	34	21	14	38	25	43	16	30	28	57	26	18	32	16	41	68	35	0.0121962	adenylate kinase, putative, expressed
LOC_Os01g71990	3	60	101	8	39	24	11	31	40	31	38	38	43	61	25	20	6	26	30	32	21	12	18	24	29	26	19	16	20	20	26	15	27	17	27	19	41	15	13	25	9	23	28	29	0.0200066	pyrroline-5-carboxylate reductase, putative, expressed
LOC_Os02g36710	1	353	469	44	221	128	40	193	189	140	173	144	172	200	150	69	44	132	101	145	114	104	45	135	142	85	93	114	82	77	111	113	136	81	95	58	133	62	57	63	76	114	162	154	0.0147782	SET, putative, expressed
LOC_Os09g16780	0	6	0	0	0	2	0	7	1	1	1	0	1	0	2	1	0	2	0	2	1	0	6	2	7	2	2	5	3	0	3	6	1	3	0	2	3	4	2	3	1	1	2	3	0.0210094	expressed protein
LOC_Os07g15880	2	204	294	14	125	50	13	123	103	78	117	102	112	141	86	55	25	123	55	76	28	73	35	78	78	59	50	65	37	39	60	62	85	39	63	51	74	40	50	34	55	90	142	93	0.0298332	mitochondrial prohibitin complex protein 2, putative, expressed
LOC_Os03g47770	0	108	74	2	30	22	8	30	21	26	16	28	24	48	23	11	7	52	21	27	23	48	20	46	37	29	13	26	23	21	34	46	37	22	34	19	36	16	11	31	18	31	51	25	0.0418996	ubiquitin-conjugating enzyme E2 W, putative, expressed
LOC_Os05g39960	19	1031	1414	111	538	307	179	428	520	362	544	392	528	600	331	269	149	462	285	416	254	314	149	353	399	261	254	380	173	239	268	218	362	231	354	226	393	199	202	219	235	350	469	489	0.001237	40S ribosomal protein S26, putative, expressed
LOC_Os01g68940	0	116	106	6	44	33	4	44	32	44	48	47	46	51	45	19	11	53	19	43	18	17	12	33	27	25	20	19	12	16	21	21	28	13	20	17	18	7	3	21	21	30	40	44	0.000974798	ubiquitin family domain containing protein, expressed
LOC_Os11g32280	1	23	45	3	20	7	5	10	19	15	12	19	16	12	15	17	3	20	21	7	8	14	1	8	15	8	4	12	9	6	5	9	12	11	7	11	16	5	4	5	7	9	25	10	0.0490845	acetyltransferase, GNAT family, putative, expressed
LOC_Os02g02360	0	43	56	4	38	18	4	36	19	12	19	16	24	24	14	12	4	23	16	7	7	6	4	14	24	7	4	12	8	5	11	9	18	12	16	12	12	15	8	8	7	14	28	17	0.0476606	expressed protein
LOC_Os04g58640	5	166	219	12	88	61	15	64	81	67	98	63	92	81	64	41	19	76	53	51	39	56	24	63	77	54	44	59	29	37	57	51	58	36	57	34	75	35	27	39	26	57	73	67	0.019925	cleavage and polyadenylation specificity factor subunit 5, putative, expressed
LOC_Os09g32800	1	192	265	15	145	89	18	117	124	69	111	87	114	120	79	32	26	122	69	72	26	59	19	57	76	47	43	74	39	33	77	44	64	32	69	38	69	21	37	43	47	74	98	88	0.000144576	peptidase, T1 family, putative, expressed
LOC_Os06g40560	0	83	100	11	42	25	9	37	53	35	45	38	30	42	29	20	7	51	34	28	17	17	11	31	36	15	13	24	9	16	30	14	33	14	23	12	26	20	15	17	13	35	38	31	0.00198714	26S protease regulatory subunit S10B, putative, expressed
LOC_Os03g16860	1	19	34	1	16	9	3	8	30	16	11	13	20	14	13	9	3	31	9	11	4	7	2	7	5	2	3	3	9	1	13	2	13	6	6	0	4	4	1	0	1	3	10	4	4.56447e-07	DnaK family protein, putative, expressed
LOC_Os06g06480	4	338	342	17	50	35	5	61	72	41	70	62	48	74	47	32	28	147	78	120	49	78	53	130	126	95	56	103	93	66	150	101	125	43	148	88	178	83	72	100	87	87	160	112	8.52e-05	Core histone H2A/H2B/H3/H4 domain containing protein, putative, expressed
LOC_Os04g37710	0	10	8	0	4	2	0	5	5	1	2	3	2	0	11	2	1	4	2	5	2	20	1	3	7	3	5	1	7	5	6	7	10	2	5	3	4	8	5	3	7	4	14	6	0.00341794	serine hydrolase domain containing protein, expressed
LOC_Os06g13810	1	146	184	14	58	48	5	52	64	49	67	57	57	88	53	43	16	83	52	34	19	35	24	34	45	39	25	44	24	27	59	40	53	26	41	30	36	33	26	31	35	55	79	63	0.0453815	pyrophosphate--fructose 6-phosphate 1-phosphotransferase subunit beta, putative, expressed
LOC_Os04g20330	1	16	27	2	15	7	1	20	1	15	35	5	14	30	5	14	1	20	20	16	10	7	8	11	8	5	5	11	2	3	1	7	4	3	5	0	12	4	6	7	3	9	18	12	0.0434084	UDP-glucoronosyl/UDP-glucosyl transferase, putative, expressed
LOC_Os08g33920	3	404	514	36	195	111	38	163	185	134	214	173	226	250	174	100	31	190	90	164	96	124	48	121	156	98	88	135	98	85	161	89	160	68	131	86	142	68	78	102	61	120	185	146	0.0166613	60S ribosomal protein L34, putative, expressed
LOC_Os04g43916	0	2	6	0	0	0	0	2	2	0	3	1	0	2	0	0	0	2	3	2	3	1	2	5	1	0	3	2	1	0	3	1	4	3	3	2	2	2	1	3	0	0	5	1	0.0401338	expressed protein
LOC_Os08g03640	21	1092	1517	129	597	320	118	416	472	403	603	485	594	737	376	283	130	499	318	425	282	335	175	393	462	285	213	358	227	226	355	257	467	207	378	224	403	213	205	229	265	381	588	447	0.00109328	60S acidic ribosomal protein P0, putative, expressed
LOC_Os04g06340	0	15	16	1	10	2	1	10	5	6	14	5	5	6	4	2	2	9	7	6	2	3	0	4	4	0	3	2	3	1	0	3	2	3	3	1	5	1	0	1	1	7	3	2	0.000134747	MEGL11 - Maternally expressed gene MEG family protein precursor, expressed
LOC_Os01g15470	0	8	4	0	2	3	0	1	0	2	1	0	1	1	1	0	1	7	2	1	1	3	2	4	3	3	3	2	0	5	5	2	1	7	2	0	6	3	1	2	1	4	3	2	0.0418347	protein kinase, putative, expressed
LOC_Os04g31971	0	17	20	0	4	5	1	2	3	3	3	3	3	7	5	1	0	7	3	3	7	6	3	12	4	6	1	8	2	4	10	4	1	3	6	1	13	6	1	2	5	9	16	7	0.0287302	expressed protein
LOC_Os09g31180	14	927	1254	109	495	309	115	385	460	323	501	372	465	535	346	215	90	438	258	392	206	258	132	305	326	286	207	337	154	136	273	206	347	181	291	206	270	199	193	215	208	314	458	399	0.000225166	ribosomal protein L6, putative, expressed
LOC_Os10g08930	27	769	1039	89	429	212	72	295	357	256	335	293	343	488	288	187	109	328	229	305	198	240	106	256	254	195	189	284	147	151	211	174	283	127	247	176	263	146	147	159	172	289	361	369	0.000673027	S10/S20 domain containing ribosomal protein, putative, expressed
LOC_Os05g48290	1	163	204	22	91	39	19	69	73	59	88	71	68	80	42	30	15	69	32	56	31	58	26	49	66	38	30	45	28	30	72	34	57	28	64	33	57	35	22	39	23	58	76	43	0.0403304	T-complex protein, putative, expressed
LOC_Os04g02050	0	17	13	1	6	6	1	6	11	6	15	8	4	2	6	5	3	11	8	3	1	2	3	3	3	2	6	5	3	3	6	3	1	2	2	3	2	1	1	2	1	4	1	5	0.00232781	bifunctional 3-phosphoadenosine 5-phosphosulfate synthetase, putative, expressed
LOC_Os07g08330	11	1013	1349	98	553	317	104	430	451	340	560	415	522	606	330	258	175	438	292	381	222	290	195	341	379	242	216	293	216	169	284	207	453	199	313	242	340	217	184	213	260	357	508	383	0.00310433	ribosomal protein L4, putative, expressed
LOC_Os03g26791	0	69	65	5	31	17	4	26	20	17	22	22	26	31	29	18	4	34	14	24	7	15	4	19	17	11	6	16	11	14	14	13	16	7	17	8	18	7	9	16	14	21	28	36	0.0305704	expressed protein
LOC_Os03g02780	11	693	736	54	247	177	36	277	311	196	276	227	267	296	225	130	57	318	182	254	139	132	76	160	217	148	103	181	97	79	186	172	229	93	207	101	183	81	97	141	107	210	291	217	9.40519e-05	Core histone H2A/H2B/H3/H4 domain containing protein, putative, expressed
LOC_Os05g01010	0	5	19	0	1	0	0	2	0	0	0	0	1	0	0	0	1	3	0	2	7	13	7	7	9	13	3	9	7	5	15	9	6	6	6	6	10	9	10	8	7	12	15	7	1.20777e-23	expressed protein
LOC_Os06g27760	0	24	13	0	6	2	0	2	1	1	3	3	3	3	12	3	1	12	5	8	1	5	3	3	13	15	2	1	5	3	14	21	4	7	11	10	12	7	7	4	3	10	8	10	0.01092	peptide methionine sulfoxide reductase msrB, putative, expressed
LOC_Os06g06820	0	38	41	5	20	15	2	15	20	10	13	14	17	24	20	3	9	7	18	10	3	4	3	9	9	10	6	10	4	8	13	6	9	6	8	2	17	6	6	2	3	15	26	17	0.0207464	hydrolase, alpha/beta fold family domain containing protein, expressed
LOC_Os02g54700	0	228	262	21	110	58	13	123	97	78	114	68	111	112	74	61	34	87	60	81	35	53	26	78	80	40	42	57	30	34	80	60	96	36	75	30	76	38	30	34	35	56	109	71	0.00507547	RNA recognition motif containing protein, putative, expressed
LOC_Os05g46430	19	678	858	67	334	214	59	283	341	236	338	269	343	421	272	148	73	291	189	256	167	176	73	239	234	177	164	251	124	143	206	161	252	105	176	137	227	111	110	115	141	210	303	297	0.000120639	60S ribosomal protein L28-1, putative, expressed
LOC_Os05g01050	6	343	371	40	147	84	31	139	168	105	108	106	136	144	124	72	31	141	80	101	48	96	32	112	69	86	66	82	70	68	86	97	106	70	92	103	116	70	56	61	70	88	144	118	0.00904159	DNA-binding protein-related, putative, expressed
LOC_Os03g05710	3	149	164	17	71	34	15	68	61	45	61	41	45	55	47	31	23	59	37	43	31	36	21	32	51	30	31	34	24	27	20	26	48	22	40	23	53	29	24	31	25	34	64	51	0.000624821	acetyltransferase, GNAT family, putative, expressed
LOC_Os08g31228	1	150	191	14	85	42	15	70	77	49	58	64	76	84	61	49	27	81	45	66	29	34	13	54	44	46	32	63	27	34	49	40	60	27	57	25	58	32	28	32	29	52	59	64	0.00168167	ribosomal protein L27, putative, expressed
LOC_Os02g38920	1	172	293	27	118	64	13	70	87	62	110	100	111	128	71	51	20	87	72	76	31	63	27	57	46	48	29	44	41	21	35	37	52	28	42	34	47	21	17	28	39	57	126	103	3.59823e-06	glyceraldehyde-3-phosphate dehydrogenase, putative, expressed
LOC_Os03g57120	2	73	97	6	41	28	9	33	43	39	39	30	35	43	26	28	9	41	29	23	7	17	15	20	27	18	15	36	23	8	19	20	27	26	18	9	24	22	10	17	9	29	43	22	0.00101594	ferredoxin--NADP reductase, chloroplast precursor, putative, expressed
LOC_Os03g38520	5	338	421	29	194	92	26	135	154	107	142	131	143	151	106	79	38	153	78	131	63	78	39	90	95	95	72	107	73	63	100	76	116	71	89	59	131	66	76	81	68	78	151	148	0.00428737	expressed protein
LOC_Os07g44650	2	203	271	24	108	65	19	83	86	75	109	82	92	113	80	55	13	78	60	96	44	62	18	64	87	69	52	61	43	46	71	57	79	46	68	46	66	41	32	42	36	68	98	96	0.0246778	LYR motif containing protein, putative, expressed
LOC_Os02g10920	3	232	196	26	23	33	16	23	27	35	50	108	75	51	88	19	20	93	43	20	16	28	28	25	11	8	28	12	44	16	65	15	45	14	35	47	48	18	21	21	25	32	53	57	0.0194526	zinc finger family protein, putative, expressed
LOC_Os11g36050	0	75	120	8	71	28	4	43	37	26	46	50	43	68	40	17	17	70	32	40	19	27	18	25	35	23	20	40	23	17	16	23	36	20	31	15	35	16	17	16	16	23	43	53	0.024101	prefoldin subunit, putative, expressed
LOC_Os02g02530	2	83	100	11	39	29	5	44	43	25	31	28	26	46	43	24	10	42	27	32	25	14	16	38	24	19	21	18	16	11	17	14	23	12	47	17	37	19	12	19	29	27	34	26	0.0389005	signal peptide peptidase domain containing protein, expressed
LOC_Os01g71230	24	903	1175	123	531	307	140	389	443	330	435	294	383	457	328	249	100	400	249	413	232	225	115	293	288	204	227	258	187	205	270	213	348	173	292	175	347	160	191	188	203	277	423	392	2.21323e-05	nascent polypeptide-associated complex subunit alpha-like protein 3, putative, expressed
LOC_Os04g31700	4	187	194	13	62	39	18	56	60	54	68	50	63	96	53	24	19	80	61	53	29	45	28	40	63	32	24	31	31	32	48	39	44	34	59	48	64	20	39	21	24	61	72	80	0.0301738	methylisocitrate lyase 2, putative, expressed
LOC_Os04g30780	1	126	166	9	85	29	6	74	64	42	73	62	65	83	43	30	17	77	49	45	27	40	22	51	47	31	24	26	20	29	30	43	40	20	56	31	45	33	21	28	34	52	86	41	0.0231171	eukaryotic translation initiation factor 3 subunit H, putative, expressed
LOC_Os05g06430	7	248	277	18	129	49	21	86	111	84	87	71	68	124	86	64	24	105	84	79	43	53	29	42	83	42	51	63	43	31	57	63	68	50	45	40	70	31	46	45	54	82	108	75	3.37023e-05	OsPDIL2-1 protein disulfide isomerase PDIL2-1, expressed
LOC_Os06g48780	10	704	881	81	366	184	54	281	348	233	373	284	415	397	212	167	93	305	161	247	180	182	113	241	227	161	112	245	119	144	181	179	280	114	179	141	286	130	138	161	155	202	357	279	0.0070508	60S acidic ribosomal protein, putative, expressed
LOC_Os02g40830	2	167	206	17	80	31	20	81	100	71	91	73	77	119	63	37	20	87	53	62	21	33	15	55	67	23	32	35	34	36	58	45	60	41	57	32	62	25	38	42	30	50	81	68	8.37918e-05	succinyl-CoA ligase beta-chain, mitochondrial precursor, putative, expressed
LOC_Os05g28210	19	336	864	81	492	219	105	202	345	418	669	316	336	431	266	419	117	324	474	405	46	228	59	232	117	48	81	110	158	92	128	290	97	78	156	97	283	76	107	131	52	113	265	404	1.11187e-08	small hydrophilic plant seed protein, putative, expressed
LOC_Os02g02410	6	437	576	72	295	142	48	147	281	133	225	142	179	211	133	112	45	195	163	180	81	123	89	129	156	108	88	168	101	93	137	89	185	122	171	111	218	107	112	99	99	142	207	140	0.0490018	DnaK family protein, putative, expressed
LOC_Os03g25450	6	271	306	26	160	75	18	177	162	79	125	92	115	122	55	60	24	115	63	106	70	79	52	74	92	53	48	89	53	37	72	51	91	52	68	55	97	37	39	48	54	55	107	74	0.000556682	h/ACA ribonucleoprotein complex subunit 4, putative, expressed
LOC_Os01g16890	5	574	778	68	346	216	32	305	319	210	337	301	322	418	231	137	66	295	141	245	134	144	59	194	199	192	119	176	100	117	163	137	214	86	156	110	195	84	96	117	122	187	249	269	7.87389e-05	ribosomal protein L7Ae, putative, expressed
LOC_Os03g14580	3	101	152	6	73	46	15	55	72	55	51	59	53	78	44	33	6	71	35	56	27	60	19	55	48	28	24	38	30	15	44	27	53	24	39	32	43	23	23	23	29	48	63	35	0.0272001	expressed protein
LOC_Os01g15600	4	189	233	23	81	62	17	79	59	79	91	82	79	87	61	52	20	88	62	67	43	67	21	56	83	26	35	65	40	41	53	47	56	41	62	35	80	35	29	37	25	49	79	74	0.00069637	PUR ALPHA-1, putative, expressed
LOC_Os02g03370	0	4	3	0	2	1	0	1	2	3	2	1	4	1	0	0	0	1	1	0	1	5	3	4	6	1	1	0	3	1	5	8	1	3	3	3	3	2	1	2	1	2	6	8	0.000307836	expressed protein
LOC_Os02g16540	1	12	10	0	8	0	2	4	3	1	8	6	1	8	5	4	1	4	2	4	4	12	0	7	5	6	3	6	3	8	3	3	9	5	7	6	6	3	4	6	3	5	20	17	0.0379227	WRKY39, expressed
LOC_Os05g36360	0	55	33	2	19	2	2	11	18	15	9	10	0	16	11	12	2	29	9	7	12	11	9	24	15	11	10	9	7	6	6	6	12	16	18	13	21	23	8	12	28	17	38	18	0.0436976	U-box domain containing protein, expressed
LOC_Os04g58840	6	255	382	37	209	116	31	136	55	79	119	95	104	183	71	104	49	154	118	107	66	66	35	47	72	30	87	75	51	48	30	47	142	95	60	49	124	29	25	71	94	101	189	117	0.0278907	Eukaryotic aspartyl protease domain containing protein, expressed
LOC_Os07g14270	5	528	705	49	332	178	35	196	299	185	295	212	262	312	208	176	78	306	234	191	104	148	69	167	202	120	120	138	130	110	162	147	235	97	183	110	232	90	96	153	130	165	268	199	0.000849136	calreticulin precursor protein, putative, expressed
LOC_Os07g12150	3	168	156	14	54	40	21	50	76	49	68	39	62	57	55	36	14	59	39	46	28	40	16	42	32	21	28	32	18	27	26	29	53	29	32	22	42	16	23	26	26	39	69	61	4.23634e-05	acyl carrier protein, putative, expressed
LOC_Os03g17740	0	61	69	5	34	20	4	32	24	17	17	22	33	16	30	13	10	34	13	19	16	13	15	15	20	10	5	16	8	11	16	18	29	14	19	11	12	7	10	12	9	14	25	21	0.0468326	transporter, putative, expressed
LOC_Os07g49150	5	295	366	26	176	77	31	110	149	114	142	114	115	135	116	98	25	143	78	94	70	109	42	100	103	53	64	100	72	65	65	82	113	45	100	81	97	41	54	69	71	103	144	133	0.0410514	26S protease regulatory subunit 4, putative, expressed
LOC_Os07g36090	0	82	87	10	44	16	4	25	35	28	37	36	29	31	27	17	6	30	27	40	12	26	9	27	32	28	12	22	10	9	35	21	19	12	24	13	18	5	17	15	8	20	38	14	0.0264075	ribosomal protein L28 protein, putative, expressed
LOC_Os03g01840	1	71	48	1	17	5	2	14	22	8	20	12	10	25	28	10	2	38	17	24	20	21	12	30	28	25	15	19	21	22	23	29	27	19	21	21	31	16	15	16	10	14	33	24	0.000649656	knotted 1-binding protein 36, putative, expressed
LOC_Os03g21940	15	1078	1425	133	621	318	167	484	517	365	535	389	546	621	356	298	123	464	312	439	273	355	174	426	371	298	292	377	190	244	323	258	483	229	335	222	373	222	240	251	251	359	506	430	0.0121962	60S ribosomal protein L19-3, putative, expressed
LOC_Os07g30970	0	136	128	11	61	38	7	49	36	43	53	41	64	72	34	43	10	64	45	57	16	19	13	30	17	20	14	17	20	18	23	26	33	18	14	7	35	14	9	17	9	18	55	35	1.11588e-09	nucleoside diphosphate kinase, putative, expressed
LOC_Os11g02379	0	1	7	0	2	0	0	0	0	1	1	2	0	1	1	0	0	2	1	2	15	11	5	19	11	10	8	16	4	10	9	5	5	4	7	11	9	5	6	2	4	11	15	6	1.59621e-24	LTPL6 - Protease inhibitor/seed storage/LTP family protein precursor, expressed
LOC_Os04g18030	3	32	25	4	10	7	2	7	8	15	12	15	10	15	13	6	2	48	14	8	12	17	14	11	16	13	12	20	12	10	17	16	17	23	21	12	15	14	11	12	7	27	18	13	0.0477212	Sec1 family transport protein, putative, expressed
LOC_Os01g67100	0	51	82	7	45	32	3	42	49	30	57	32	29	50	26	12	7	39	20	25	22	21	18	31	26	9	10	21	22	6	20	21	21	16	34	21	20	10	13	9	14	25	36	14	0.0457103	expressed protein
LOC_Os09g24230	0	29	21	6	5	8	2	11	10	10	24	6	11	14	17	7	2	17	9	10	7	5	3	6	13	1	2	6	5	5	5	2	5	5	8	6	2	1	2	5	7	15	13	5	0.016617	haloacid dehalogenase-like hydrolase family protein, putative, expressed
LOC_Os07g12200	2	114	162	8	70	40	6	54	43	38	82	73	69	106	65	29	12	87	45	53	26	38	11	38	37	42	17	31	21	27	42	33	41	12	36	27	43	30	23	25	27	38	59	60	0.000376767	ADP-ribosylation factor, putative, expressed
LOC_Os09g29630	1	94	105	13	57	24	10	28	54	22	40	31	24	54	47	19	19	40	30	28	8	26	19	25	26	13	16	16	18	19	44	31	26	24	39	34	41	12	17	16	20	23	42	26	0.0371669	NOL1/NOP2/sun family protein, putative, expressed
LOC_Os07g33860	0	26	19	2	22	6	2	12	15	5	16	14	11	21	2	4	6	11	5	5	1	4	3	9	6	8	5	10	4	4	6	1	3	4	6	7	6	2	3	4	8	2	5	6	0.0174691	60S ribosomal protein L44, putative, expressed
LOC_Os03g51690	7	587	997	83	622	288	94	385	255	235	491	349	421	505	250	234	100	399	281	352	235	203	92	229	237	134	142	317	154	154	176	220	257	131	211	79	382	122	166	182	177	329	484	403	0.0134216	Homeobox domain containing protein, expressed
LOC_Os03g20700	0	4	2	0	3	1	0	0	4	2	1	0	2	1	3	1	0	4	1	0	0	5	1	2	11	8	4	3	3	0	5	5	3	7	6	3	4	3	2	1	1	2	7	7	2.22867e-05	magnesium-chelatase, putative, expressed
LOC_Os02g39820	1	87	103	10	42	22	8	43	46	39	38	35	41	41	33	25	7	51	26	19	21	22	16	36	27	19	16	32	12	17	27	22	19	19	32	14	39	14	19	15	16	34	48	47	0.0433163	PPR repeat domain containing protein, putative, expressed
LOC_Os12g03090	11	877	1138	77	427	253	117	335	369	310	407	344	378	464	299	214	110	378	269	340	208	245	142	297	287	222	200	288	183	171	241	208	332	163	258	186	335	155	188	181	191	269	488	372	0.00674271	ribosomal protein, putative, expressed
LOC_Os10g32920	15	894	1239	91	497	286	125	433	457	386	486	384	418	523	354	224	95	426	219	366	240	286	128	338	376	239	248	341	183	209	292	251	355	173	283	227	332	190	178	211	212	322	417	432	0.0111813	ribosomal protein, putative, expressed
LOC_Os04g32950	6	379	536	39	243	140	48	131	225	151	221	154	194	228	167	111	80	170	173	135	92	137	76	131	158	98	88	125	99	70	126	77	199	105	136	73	172	61	97	85	117	132	226	161	0.00746087	calreticulin precursor protein, putative, expressed
LOC_Os11g40100	1	163	182	11	97	42	9	81	89	56	77	70	67	91	52	34	16	75	32	48	22	26	22	58	67	34	26	34	38	21	31	42	47	25	60	38	47	20	28	29	34	49	90	61	0.00484585	GRF-interacting factor 2, putative, expressed
LOC_Os04g52361	5	388	519	37	233	139	28	200	210	134	242	193	201	238	138	89	35	203	112	157	111	120	49	150	143	95	74	149	66	62	124	115	202	46	131	87	132	64	70	77	71	133	241	113	0.00633584	ribosomal protein S17, putative, expressed
LOC_Os04g34100	1	127	195	17	66	54	13	92	78	61	74	49	58	65	71	61	15	83	51	48	46	35	24	49	53	43	33	41	31	35	65	39	44	36	56	34	44	24	34	44	32	64	91	62	0.0486691	expressed protein
LOC_Os02g06700	5	624	830	53	322	227	51	320	332	225	359	269	333	338	236	163	63	281	172	291	170	211	80	243	212	162	150	218	139	120	170	164	232	125	180	142	221	114	109	135	169	175	275	244	0.00640028	ribosomal protein, putative, expressed
LOC_Os11g06750	21	728	1035	93	423	257	80	326	422	276	425	312	366	531	243	191	104	333	219	327	245	224	168	281	286	188	195	281	171	158	232	180	367	164	283	174	283	149	178	230	203	302	387	317	0.0388427	ribosomal protein L3, putative, expressed
LOC_Os06g36160	7	479	622	43	267	145	37	226	244	152	277	251	273	316	171	120	47	228	120	195	84	141	76	163	180	136	105	165	89	97	144	113	212	88	149	115	187	81	77	105	118	149	204	172	0.00116371	40S ribosomal protein S24, putative, expressed
LOC_Os06g40040	3	317	381	22	146	100	27	139	147	116	188	127	141	154	117	94	25	162	121	109	62	103	31	100	117	69	76	71	87	64	86	70	106	58	86	75	112	46	47	74	52	104	146	116	0.000428483	protein of unknown function domain containing protein, expressed
LOC_Os08g31219	0	148	187	15	85	42	15	74	83	52	58	63	70	79	58	50	24	86	42	71	27	36	15	54	50	44	33	62	28	33	48	38	59	27	56	25	63	31	32	32	29	52	57	71	0.0196252	ribosomal protein L27, putative, expressed
LOC_Os03g53740	1	16	10	0	4	3	0	4	5	3	1	5	2	1	4	3	2	5	3	2	3	2	4	7	2	4	3	8	4	6	2	7	6	8	10	2	3	3	3	4	1	7	8	11	0.0439423	expressed protein
LOC_Os04g41040	3	108	148	19	69	30	13	54	50	41	51	46	60	75	39	29	9	67	29	58	31	32	16	52	48	28	23	46	38	30	43	40	40	17	42	22	40	23	20	32	22	45	53	39	0.0490018	DNA-directed RNA polymerases I, II, and III subunit RPABC1, putative, expressed
LOC_Os05g51020	0	10	4	1	4	5	0	5	2	2	0	5	1	1	4	0	0	9	1	4	2	5	1	2	1	9	5	5	7	3	4	2	4	4	12	10	4	4	4	7	2	4	8	1	0.013119	leaf senescence related protein, putative, expressed
LOC_Os03g10510	7	140	230	16	97	56	14	72	94	56	85	78	85	91	81	31	31	78	54	55	32	49	32	62	68	41	34	65	32	37	47	30	66	40	51	40	83	29	33	40	41	51	93	102	0.0203382	outer mitochondrial membrane porin, putative, expressed
LOC_Os07g42900	0	9	16	0	8	4	1	4	4	3	3	5	3	6	1	4	1	5	2	2	5	2	2	4	7	7	6	5	3	2	7	7	3	3	6	2	6	3	0	5	4	6	17	10	0.0457103	helicase domain-containing protein, putative, expressed
LOC_Os03g53960	4	149	173	11	56	33	10	63	83	40	71	57	52	83	44	42	22	72	54	67	32	44	20	50	54	31	22	38	26	29	45	39	26	35	62	37	54	31	26	17	25	63	99	66	0.0256703	transcriptional adaptor, putative, expressed
LOC_Os03g13170	34	1032	1271	104	512	317	105	438	433	346	498	414	509	520	403	266	118	409	243	377	247	300	126	383	351	238	250	338	201	223	290	252	391	206	273	216	396	174	186	176	220	395	466	508	0.00261381	ubiquitin fusion protein, putative, expressed
LOC_Os03g28410	3	352	416	29	195	97	17	145	155	109	174	134	157	185	165	86	41	189	106	117	68	115	50	116	118	118	54	96	70	76	111	70	118	63	90	77	117	74	69	76	57	77	171	149	0.00203421	ribosomal protein S2, putative, expressed
LOC_Os10g35580	7	208	236	25	85	47	18	97	131	65	106	62	94	126	64	40	32	90	51	87	46	66	22	64	73	58	43	83	20	38	73	51	76	27	52	48	82	28	53	47	40	70	100	63	0.0130563	ATEB1A-like microtubule associated protein, putative, expressed
LOC_Os03g57870	0	36	50	2	26	11	0	35	33	13	35	24	19	33	15	9	7	15	10	25	5	13	2	11	18	8	4	8	9	1	17	6	17	6	13	11	11	4	1	12	7	13	27	10	0.00623616	RFC3 - Putative clamp loader of PCNA, replication factor C subunit 3, expressed
LOC_Os09g33950	4	254	334	27	125	72	24	114	116	102	118	100	115	149	105	62	35	123	61	116	71	81	55	73	88	73	43	71	48	42	78	64	73	50	97	67	98	43	68	61	56	98	157	135	0.0165894	ferredoxin 1-like isoform 1, putative, expressed
LOC_Os01g22990	2	119	181	17	70	48	9	57	63	31	61	80	59	88	60	21	19	58	27	60	35	47	21	36	28	25	31	56	19	23	42	28	54	18	34	39	52	18	21	25	29	42	47	52	0.00865059	acidic leucine-rich nuclear phosphoprotein 32-related protein 1, putative, expressed
LOC_Os03g20460	0	32	49	5	31	21	2	26	25	19	14	16	22	19	14	4	5	31	17	27	8	19	11	19	9	16	4	9	9	7	11	8	16	5	18	11	10	6	9	8	9	3	11	8	0.0152823	guanylate kinase, putative, expressed
LOC_Os03g37570	0	5	3	0	2	1	0	0	0	3	7	2	0	0	1	0	0	0	2	2	3	5	1	3	4	3	3	1	2	3	2	6	5	0	1	1	2	2	1	3	1	4	3	1	0.0218717	expressed protein
LOC_Os02g39360	7	227	114	12	67	22	7	42	28	31	37	26	32	28	47	29	15	66	28	71	29	87	28	63	77	90	63	70	34	46	96	78	54	65	100	70	109	53	40	62	55	71	121	187	3.96917e-08	B-box zinc finger family protein, putative, expressed
LOC_Os01g52260	0	29	17	2	11	3	0	4	13	12	5	8	4	5	17	2	0	11	2	8	5	11	4	6	11	15	8	1	7	7	24	9	5	7	12	18	12	6	14	9	3	5	34	11	0.01495	serine acetyltransferase protein, putative, expressed
LOC_Os10g25680	2	198	189	12	57	29	14	46	35	41	42	34	29	81	46	16	8	64	54	49	36	61	24	66	66	41	27	44	44	34	42	41	51	54	82	54	94	36	41	28	26	74	171	135	0.0148349	OsFBL52 - F-box domain and LRR containing protein, expressed
LOC_Os12g25640	1	40	34	1	17	9	1	23	16	13	12	19	18	12	20	8	2	24	8	20	6	10	8	8	10	16	6	9	6	5	11	12	9	3	4	8	10	6	5	9	7	14	11	15	0.0316219	SAP domain containing protein, expressed
LOC_Os01g53160	3	96	37	2	26	19	3	20	56	20	22	8	19	8	52	15	3	42	16	23	9	68	29	59	44	36	24	10	64	27	48	42	27	45	48	39	42	34	27	22	19	25	24	25	0.000849136	DUF623 domain containing protein, expressed
LOC_Os03g53310	2	153	169	20	69	37	16	61	74	51	67	57	71	79	74	35	22	53	50	42	21	39	16	39	72	35	36	34	32	23	39	33	58	18	34	30	34	33	38	34	26	52	73	30	0.00043484	emp24/gp25L/p24 family protein, putative, expressed
LOC_Os08g09910	0	13	13	0	10	3	1	7	5	2	6	3	4	7	4	2	6	7	1	3	5	3	1	0	3	0	1	1	2	3	4	2	3	2	5	2	1	0	0	3	1	1	3	5	0.0364711	OsFBX276 - F-box domain containing protein, expressed
LOC_Os06g18900	0	19	8	0	8	5	1	10	11	2	6	3	2	6	5	3	1	13	4	1	7	5	8	3	14	3	5	4	7	5	8	8	2	7	8	8	7	6	2	8	5	8	15	5	0.0306273	cadmium tolerance factor, putative, expressed
LOC_Os05g43140	3	208	255	26	98	58	24	94	127	64	96	62	105	117	89	43	26	129	63	82	49	80	49	59	68	58	37	66	41	33	93	43	61	38	57	47	82	49	70	36	49	64	93	85	0.0111001	expressed protein
LOC_Os04g45270	1	83	84	5	48	13	2	15	36	18	28	14	30	18	57	26	13	30	22	18	7	13	8	10	8	14	13	15	10	7	12	4	18	30	15	15	29	9	11	11	17	13	31	23	0.00735976	aspartyl protease family protein, putative, expressed
LOC_Os07g39710	3	202	248	22	109	37	13	103	102	69	103	70	86	89	88	54	23	95	61	85	31	61	33	72	74	54	36	65	42	26	55	58	79	43	55	46	75	42	40	49	39	59	103	72	0.00138795	NADH dehydrogenase iron-sulfur protein 4, mitochondrial precursor, putative, expressed
LOC_Os10g27174	34	1027	1412	129	542	332	159	456	533	414	537	437	506	636	346	304	134	413	317	408	284	285	171	357	402	239	281	357	232	208	339	248	501	209	336	192	417	205	236	259	274	326	501	426	0.00102476	40S ribosomal protein S28, putative, expressed
LOC_Os01g10130	1	175	102	10	43	40	4	97	84	58	51	46	57	72	79	17	5	86	21	50	60	71	48	90	138	66	62	44	63	71	78	89	66	45	94	25	33	38	46	62	7	67	40	48	0.0220228	RNA-dependent RNA polymerase, putative, expressed
LOC_Os05g06770	12	1134	1448	102	605	340	116	465	553	383	614	478	587	658	389	318	143	483	334	410	272	328	184	378	436	246	263	445	245	248	339	287	508	232	350	225	398	195	254	282	267	344	499	434	0.0226887	40S ribosomal protein S27a, putative, expressed
LOC_Os10g30280	3	97	79	13	14	13	5	7	37	24	31	20	26	20	18	22	7	40	18	21	16	28	20	40	25	15	18	25	24	27	32	32	33	30	46	18	40	29	15	22	19	31	66	31	0.0403914	OsFBX386 - F-box domain containing protein, expressed
LOC_Os02g10160	0	33	22	2	14	3	0	5	10	6	19	6	7	16	8	9	1	11	4	4	8	7	7	14	20	13	9	15	8	3	7	10	5	9	12	14	16	3	5	14	7	8	15	15	0.0319253	AGAP003371-PA, putative, expressed
LOC_Os01g14980	1	145	121	6	49	54	7	53	69	46	77	42	55	93	43	31	11	64	33	46	25	35	22	47	39	21	28	45	33	24	38	31	44	14	40	24	35	29	21	31	14	29	70	63	0.04289	RPA3 - Putative single-stranded DNA binding complex subunit 3, expressed
LOC_Os10g32820	15	839	1122	84	494	297	66	392	429	324	479	376	492	525	313	253	116	373	281	369	188	262	127	285	321	235	207	265	192	192	246	238	364	143	265	197	323	162	146	177	189	286	399	335	2.53465e-05	60S ribosomal protein L21-2, putative, expressed
LOC_Os05g28290	3	381	469	49	204	125	47	181	165	159	202	152	214	206	107	94	51	192	130	175	87	107	57	121	107	102	79	138	92	78	118	122	180	64	123	72	155	66	70	78	74	120	155	130	0.000455083	ranBP1 domain containing protein, expressed
LOC_Os02g29550	1	18	9	0	3	0	1	4	8	0	3	4	2	3	7	4	1	3	2	4	5	4	3	10	10	4	6	3	3	2	18	10	5	9	14	1	8	2	7	5	1	10	6	10	0.00652209	AP2 domain containing protein, expressed
LOC_Os10g23204	0	71	91	4	47	24	5	28	40	26	35	32	20	45	49	18	9	32	21	34	12	30	17	30	29	15	20	15	15	15	26	12	22	13	18	14	14	8	11	10	12	21	25	31	0.00693122	CutA, chloroplast precursor, putative, expressed
LOC_Os05g50930	0	4	2	0	0	1	0	0	0	0	1	0	0	1	4	2	0	0	2	0	0	4	0	4	3	5	3	0	1	0	3	6	4	4	3	2	3	3	0	3	0	2	2	7	0.00163701	RNA polymerase sigma factor, putative, expressed
LOC_Os10g33800	7	530	750	71	374	158	54	270	357	198	291	240	274	348	241	152	79	247	184	214	112	162	78	151	206	149	126	162	131	112	179	140	206	100	184	120	219	89	143	133	123	184	321	271	4.55402e-05	lactate/malate dehydrogenase, putative, expressed
LOC_Os01g01700	4	314	302	20	131	61	19	91	113	95	116	96	106	142	111	64	22	144	65	107	50	73	37	94	95	54	63	71	50	55	62	89	87	36	84	78	87	44	50	57	57	65	122	118	0.0153597	anaphase-promoting complex subunit 11, putative, expressed
LOC_Os07g02790	1	7	6	0	5	6	1	8	3	4	4	6	4	3	4	3	1	9	1	5	17	7	1	3	9	7	2	12	3	10	3	9	14	7	8	3	10	3	6	7	3	4	5	6	0.020843	expressed protein
LOC_Os03g58040	2	148	165	16	71	26	13	46	68	48	56	40	61	69	51	41	9	87	51	52	25	34	21	46	44	39	41	38	29	28	52	24	35	31	46	22	30	32	22	35	37	46	75	56	0.0318595	glutamate dehydrogenase protein, putative, expressed
LOC_Os03g49700	0	25	17	0	9	5	1	13	9	4	6	5	5	5	9	4	0	8	3	8	5	8	10	6	20	7	7	4	13	7	3	5	8	5	6	7	9	2	9	6	6	4	25	9	0.0370003	SNARE associated Golgi protein, putative, expressed
LOC_Os03g63550	0	136	161	11	75	59	7	71	77	49	61	49	54	61	43	33	22	78	33	58	29	45	19	39	44	32	37	47	31	18	27	40	53	27	37	23	36	12	21	32	24	43	79	68	0.0404083	expressed protein
LOC_Os01g68950	0	272	207	21	130	73	15	158	119	93	108	90	121	110	134	46	20	145	58	100	44	75	28	81	88	77	46	54	51	34	72	69	75	49	62	36	59	36	33	51	39	78	96	113	0.00589555	ubiquitin family domain containing protein, expressed
LOC_Os08g40510	0	189	116	6	60	25	8	64	37	43	40	65	48	85	77	23	16	87	27	37	49	73	33	81	64	89	48	57	32	35	85	109	50	53	60	51	50	27	23	26	22	59	60	47	0.0437832	KID-containing protein, putative, expressed
LOC_Os01g32259	2	73	55	6	34	13	8	26	19	30	39	35	43	54	23	11	3	39	23	43	12	9	9	24	18	20	19	13	10	5	19	25	17	11	19	5	20	13	6	15	10	16	46	29	0.00197253	expressed protein
LOC_Os06g47770	0	44	23	1	16	14	4	11	11	15	14	12	13	14	12	6	3	18	8	11	11	17	8	14	23	13	10	9	15	9	17	15	11	11	10	8	17	5	17	13	8	16	35	10	0.0484123	expressed protein
LOC_Os01g68770	2	167	193	20	110	56	9	92	70	32	77	55	80	126	51	52	26	76	77	53	23	40	11	32	74	28	26	33	36	29	23	40	59	32	49	22	67	14	26	37	30	55	60	69	5.05085e-05	selenium-binding protein, putative, expressed
LOC_Os01g08410	1	141	198	22	85	37	15	62	105	72	75	56	91	83	58	43	24	75	40	74	40	46	26	46	53	45	37	52	50	26	46	49	68	46	50	28	54	31	32	31	38	48	92	60	0.0164304	early fruit mRNA, putative, expressed
LOC_Os10g33780	2	152	46	18	16	38	5	50	160	62	36	49	32	35	101	19	7	134	41	69	25	86	81	60	113	153	49	25	88	56	138	67	33	71	101	190	41	86	87	27	35	45	25	24	0.0279144	DUF640 domain containing protein, putative, expressed
LOC_Os12g42876	1	80	112	5	64	30	1	38	49	39	52	49	44	53	35	16	7	52	27	16	8	19	13	16	24	21	11	11	25	11	24	16	23	14	23	12	17	14	20	9	16	21	43	41	8.86745e-05	5-methyltetrahydropteroyltriglutamate--homocysteine methyltransferase, putative, expressed
LOC_Os01g05610	8	426	516	38	193	127	47	173	186	119	219	150	186	217	139	100	64	227	126	192	87	112	70	133	131	97	101	166	101	82	138	101	178	80	143	98	182	82	63	86	107	137	250	168	0.0193825	Core histone H2A/H2B/H3/H4 domain containing protein, putative, expressed
LOC_Os09g39020	0	12	5	0	3	2	0	5	3	3	5	4	2	3	6	4	3	8	5	5	6	5	4	9	5	6	6	7	1	4	6	2	3	5	5	5	5	8	4	4	1	8	10	16	0.0108828	N-rich protein, putative, expressed
LOC_Os12g31880	0	7	11	0	4	2	1	2	3	5	3	2	1	1	5	1	3	3	2	1	0	9	1	7	5	2	3	4	2	4	3	3	7	4	2	2	10	6	4	2	2	0	13	8	0.0432989	translation initiation factor, putative, expressed
LOC_Os03g08070	0	15	24	0	10	2	1	4	10	4	6	7	5	7	12	4	1	12	6	5	1	9	2	9	10	11	5	5	2	2	9	14	5	15	11	10	17	7	2	9	10	9	26	8	0.0203611	copper-transporting ATPase PAA1, putative, expressed
LOC_Os10g34795	0	87	52	10	32	13	7	32	27	21	19	13	16	24	18	10	4	26	7	11	33	36	14	31	28	35	16	11	16	25	34	32	15	27	20	26	33	17	14	11	6	39	39	28	0.0142459	expressed protein
LOC_Os06g23440	13	574	599	49	236	168	50	207	193	177	251	181	311	245	177	119	53	229	154	208	120	155	56	164	177	105	114	134	98	99	145	118	171	90	155	72	193	95	114	103	94	155	250	203	4.81155e-05	eukaryotic translation initiation factor 1A, putative, expressed
LOC_Os01g10280	0	59	68	10	31	16	4	26	27	20	34	23	27	29	22	21	7	42	12	15	16	11	4	12	22	12	9	14	12	9	20	16	17	13	16	11	21	9	11	15	11	18	37	22	0.0070402	phosphoribosylaminoimidazole carboxylase, chloroplast precursor, putative, expressed
LOC_Os01g49190	6	445	604	54	282	130	59	201	227	179	202	174	221	253	185	112	62	237	139	134	122	144	98	156	195	115	83	163	108	81	142	119	149	95	154	121	188	92	104	95	121	165	261	194	0.0111714	ATP synthase, putative, expressed
LOC_Os05g18750	0	30	37	2	21	7	1	16	17	14	22	13	15	18	10	6	4	18	16	15	5	9	6	8	13	10	6	6	4	7	12	13	7	2	13	10	16	7	4	8	3	12	13	9	0.0400458	ribosomal protein L25, putative, expressed
LOC_Os01g08890	0	13	5	0	3	1	0	2	4	0	3	1	0	4	8	0	0	5	2	4	2	0	4	4	4	7	4	2	4	0	4	1	3	5	5	5	8	3	2	3	2	2	9	4	0.0363444	expressed protein
LOC_Os06g40240	0	0	0	0	0	1	0	0	2	0	1	2	0	3	0	0	1	0	1	0	7	15	3	11	17	13	5	10	8	5	13	12	12	12	19	6	15	8	7	11	10	13	16	4	1.76512e-47	retrotransposon protein, putative, unclassified, expressed
LOC_Os10g41520	1	126	136	8	77	25	4	50	71	47	54	44	50	66	38	27	9	55	44	52	28	32	19	48	38	40	27	37	20	29	46	32	25	23	37	20	39	26	23	21	21	35	55	42	0.0387455	casein kinase II subunit beta-4, putative, expressed
LOC_Os09g32220	2	98	106	12	47	22	9	33	61	25	46	28	44	65	35	21	15	35	25	44	12	36	13	35	33	25	18	17	20	16	27	23	29	15	28	24	34	10	16	23	13	28	33	36	0.000382658	pob, putative, expressed
LOC_Os06g19640	1	61	66	10	27	13	4	27	39	18	24	17	27	29	23	15	6	27	10	23	7	17	6	17	25	18	6	21	7	10	20	15	18	11	13	10	25	11	10	15	9	26	26	25	0.0377138	39S ribosomal protein L46, mitochondrial precursor, putative, expressed
LOC_Os06g41910	0	42	28	4	3	14	3	11	16	14	10	7	13	19	12	4	4	13	10	16	10	17	8	21	25	11	9	12	14	11	16	30	21	12	13	10	11	9	7	8	7	16	13	18	0.0424408	expressed protein
LOC_Os02g22780	5	267	384	24	212	74	24	136	158	105	171	128	143	172	105	95	56	165	110	104	55	104	65	79	113	65	63	106	60	54	116	85	121	89	96	65	116	73	46	95	80	123	180	115	0.0240412	T-complex protein, putative, expressed
LOC_Os04g52400	0	86	96	6	60	26	11	41	29	38	40	26	31	56	37	24	8	43	20	32	14	21	15	31	33	27	20	34	17	17	17	19	25	19	33	19	33	9	17	14	12	22	37	27	0.0200419	oxidoreductase, short chain dehydrogenase/reductase family protein, putative, expressed
LOC_Os03g04970	2	130	166	21	84	46	11	74	66	45	85	60	80	91	31	44	15	57	39	35	31	30	17	47	60	29	25	50	36	38	57	30	55	31	41	15	45	18	25	32	33	57	66	48	0.025896	T-complex protein, putative, expressed
LOC_Os09g36976	4	134	118	16	52	30	17	58	53	42	48	42	26	45	48	30	15	37	20	32	22	30	28	36	51	28	25	15	16	22	29	36	29	28	26	21	55	20	15	22	24	28	54	54	0.0495228	trafficking protein particle complex subunit, putative, expressed
LOC_Os03g59700	0	42	58	7	27	17	2	15	25	20	13	21	25	36	17	15	10	29	19	18	8	9	4	20	27	13	7	13	16	6	18	9	11	14	14	6	12	6	6	19	4	16	16	19	0.018598	peptidyl-prolyl cis-trans isomerase, putative, expressed
LOC_Os07g12170	2	72	74	1	52	32	4	48	38	37	32	44	48	45	47	15	2	31	38	22	8	15	10	18	10	12	7	5	7	7	11	16	15	12	11	7	11	4	8	5	15	17	23	26	2.74073e-11	ADP-ribosylation factor, putative, expressed
LOC_Os02g07260	7	290	412	26	179	94	18	125	158	121	198	137	170	166	145	90	52	188	124	130	52	81	52	95	105	80	47	74	71	49	107	91	93	59	93	71	115	37	54	68	71	95	179	124	1.31275e-08	phosphoglycerate kinase protein, putative, expressed
LOC_Os09g29270	7	422	481	42	204	136	27	148	197	159	200	124	170	179	148	92	59	202	92	172	100	146	64	149	149	89	107	126	93	87	128	93	157	72	114	76	153	77	79	68	91	129	186	201	0.0418249	expressed protein
LOC_Os03g63660	1	27	36	2	7	4	3	6	7	10	6	9	4	11	10	4	1	20	7	12	9	14	3	10	18	17	6	12	11	6	26	9	8	10	13	20	14	12	8	16	2	7	17	8	0.0173069	expressed protein
LOC_Os03g19960	3	115	128	10	46	39	14	54	52	63	50	41	43	62	41	19	15	59	26	33	21	31	17	35	44	18	29	26	24	16	56	14	46	31	39	35	45	26	19	22	25	36	45	41	0.033498	ATP-dependent RNA helicase, putative, expressed
LOC_Os01g48700	0	42	30	3	4	8	3	10	22	10	10	15	16	14	14	7	0	22	6	13	7	23	5	19	12	16	9	9	12	9	26	16	12	18	12	14	10	13	9	14	8	20	18	23	0.0190376	transcription factor Dp, putative, expressed
LOC_Os04g31820	2	68	65	7	22	13	0	13	18	27	30	27	34	26	27	14	2	50	18	25	8	12	3	17	16	18	10	13	18	9	11	13	18	6	12	13	27	7	8	15	5	11	29	38	0.0446515	expressed protein
LOC_Os01g37950	13	560	742	74	298	188	77	218	293	213	291	223	281	264	226	147	53	308	192	300	136	174	78	207	215	158	141	182	142	94	228	139	206	115	196	151	240	117	121	100	93	189	305	223	3.30319e-05	expressed protein
LOC_Os02g56130	11	591	674	62	249	195	58	222	358	227	287	231	291	303	202	126	53	283	155	245	132	189	84	245	237	83	131	185	122	110	209	131	291	95	192	98	183	141	128	131	121	197	288	217	0.0288389	PCNA - Putative DNA replicative polymerase clamp, expressed
LOC_Os07g35610	0	64	79	5	34	18	1	20	26	12	37	20	25	24	24	9	5	52	20	21	13	29	18	34	49	17	12	24	17	14	44	24	28	12	25	29	33	17	22	19	13	28	50	34	0.0319155	kelch repeat-containing protein, putative, expressed
LOC_Os09g27830	1	74	132	13	70	31	11	54	68	43	60	50	53	72	27	30	21	60	41	30	28	29	25	27	49	25	34	37	25	19	32	17	49	30	37	26	41	12	18	21	26	27	58	30	0.00716479	OsPDIL2-3 protein disulfide isomerase PDIL2-3, expressed
LOC_Os01g15029	1	83	88	10	28	20	10	36	60	19	40	20	43	24	38	19	8	36	22	30	4	12	11	17	26	6	10	16	7	10	17	16	38	14	28	23	29	16	14	14	11	23	43	25	0.0016052	expressed protein
LOC_Os04g51770	0	33	51	2	22	8	0	16	13	14	11	13	6	19	21	4	5	13	10	15	15	29	14	16	24	15	8	11	13	15	25	18	25	6	13	11	21	15	7	5	8	13	29	28	0.00675012	expressed protein
LOC_Os02g48290	4	261	355	52	175	86	36	133	158	105	121	95	128	135	117	75	33	154	87	112	56	97	46	116	98	62	60	88	70	73	80	61	113	53	97	69	137	70	55	67	44	122	153	133	0.0118317	thioredoxin reductase 2, putative, expressed
LOC_Os03g22460	8	1021	1196	91	477	265	55	379	438	372	431	425	463	580	408	230	99	481	285	352	225	256	170	342	374	325	218	270	188	213	280	250	376	172	262	235	305	158	176	183	200	280	446	464	0.0328954	expressed protein
LOC_Os12g41400	5	146	186	16	84	61	15	77	82	62	86	54	87	66	50	49	14	86	49	69	37	54	24	47	73	23	44	59	27	46	39	41	59	36	69	26	74	30	26	52	41	48	61	58	0.0382876	eukaryotic translation initiation factor 2 subunit gamma, putative, expressed
LOC_Os07g38970	3	194	225	17	105	58	18	69	93	63	105	72	79	90	66	56	30	96	61	68	39	65	26	51	48	51	36	55	34	41	57	52	67	29	84	52	72	32	42	46	36	70	112	55	0.0021382	succinyl-CoA ligase subunit alpha-2, mitochondrial precursor, putative, expressed
LOC_Os12g43370	4	154	174	13	87	42	11	70	54	59	87	70	51	72	41	32	19	78	40	57	33	32	22	53	53	29	35	44	31	38	52	42	47	34	62	31	53	21	25	29	28	42	85	59	0.00919524	peptidase, M24 family protein, putative, expressed
LOC_Os08g31580	2	104	84	6	27	95	16	59	55	26	48	34	54	78	41	15	14	103	18	91	28	162	26	74	64	80	51	31	68	43	182	112	27	20	54	46	92	28	88	66	51	38	82	44	0.0300147	ethylene-responsive transcription factor, putative, expressed
LOC_Os09g15700	0	49	33	3	28	4	0	8	28	30	13	10	15	21	20	9	5	22	6	6	12	15	15	20	26	22	22	18	20	8	24	11	15	16	30	21	17	13	9	6	16	14	22	20	0.024424	receptor-like protein kinase 5 precursor, putative, expressed
LOC_Os05g45660	11	447	620	38	281	171	49	239	260	160	291	190	258	302	153	130	80	245	159	208	127	142	91	180	203	105	118	187	115	113	133	112	206	113	157	107	198	90	115	107	127	157	232	165	0.0025438	plasminogen activator inhibitor 1 RNA-binding protein, putative, expressed
LOC_Os09g07280	0	4	6	2	7	4	1	1	1	1	0	1	8	7	7	0	0	5	0	2	3	5	0	6	9	3	7	7	1	6	6	7	10	8	1	7	6	3	3	1	5	14	7	14	0.00399179	expressed protein
LOC_Os11g43620	1	58	74	2	21	18	3	40	43	24	40	25	34	34	20	18	8	38	21	21	4	20	7	24	20	10	22	16	12	13	24	20	26	9	12	15	18	8	7	15	13	13	36	30	0.0197899	LSM domain containing protein, expressed
LOC_Os06g46030	2	282	122	16	46	64	12	119	175	103	73	60	48	56	144	45	11	113	34	74	59	193	88	115	187	163	69	60	140	78	158	85	88	139	158	130	74	102	74	63	42	77	58	66	0.000917931	DUF640 domain containing protein, putative, expressed
LOC_Os02g20930	7	191	206	19	105	51	21	69	78	62	83	68	69	113	77	40	15	86	65	54	39	46	32	63	53	57	40	45	32	36	55	53	70	43	69	40	64	39	40	46	33	46	106	60	0.00269662	apoptosis inhibitor 5, putative, expressed
LOC_Os03g61960	2	196	229	18	111	52	10	72	126	48	109	64	71	110	130	38	14	82	60	66	37	67	35	61	74	49	33	52	28	41	58	57	76	42	81	34	67	26	42	22	29	51	78	72	0.0160388	2Fe-2S iron-sulfur cluster binding domain containing protein, expressed
LOC_Os08g02340	22	1334	1681	137	696	382	103	534	646	452	777	584	699	773	463	351	186	615	423	556	308	417	232	482	559	370	294	436	302	272	419	321	611	217	370	270	484	264	295	273	350	365	606	506	0.00405426	60S acidic ribosomal protein, putative, expressed
LOC_Os03g36930	3	91	110	15	43	25	3	40	51	47	40	32	39	64	28	16	14	51	30	39	21	22	19	27	45	18	19	25	20	13	39	26	35	20	30	23	29	20	16	16	20	37	57	42	0.035487	DEAD-box ATP-dependent RNA helicase, putative, expressed
LOC_Os09g36890	1	100	102	7	42	21	6	50	56	32	43	26	28	45	35	29	7	48	34	31	13	17	12	22	32	23	19	25	13	19	38	22	32	24	22	10	35	23	21	17	20	17	37	35	0.00617832	hydroxyproline-rich glycoprotein family protein, putative, expressed
LOC_Os01g17396	1	27	6	3	6	4	0	7	1	5	2	2	2	4	6	0	0	0	0	14	7	18	1	17	13	17	9	2	7	14	17	20	7	5	17	13	16	9	5	17	1	10	6	6	0.000276987	expressed protein
LOC_Os07g03230	1	143	170	15	121	53	13	81	82	68	81	52	66	92	48	35	24	53	37	41	45	45	42	36	58	34	33	48	39	16	60	30	73	34	50	24	42	33	38	20	33	41	74	41	0.0471187	eukaryotic translation initiation factor 3 subunit C, putative, expressed
LOC_Os06g09370	3	44	90	23	19	12	8	16	20	3	17	12	16	16	34	20	8	35	16	14	7	44	13	20	45	25	23	41	30	22	31	21	28	41	39	18	32	29	32	17	29	19	71	38	0.0237926	PTF1, putative, expressed
LOC_Os04g35500	18	1224	673	76	392	205	34	362	391	464	325	277	313	393	704	235	113	472	314	409	360	567	384	644	732	477	407	258	387	362	381	454	483	400	642	191	449	347	352	346	272	370	496	330	0.000367927	ZF-HD protein dimerisation region containing protein, expressed
LOC_Os01g63220	0	11	8	0	5	4	0	8	15	3	3	4	1	5	10	0	2	21	6	3	3	6	6	9	9	8	9	12	1	4	11	6	5	6	12	6	5	10	12	2	8	9	9	6	0.0257065	kinase, pfkB family, putative, expressed
LOC_Os12g13320	2	120	159	11	83	30	11	51	85	57	67	50	57	80	53	40	29	61	47	45	33	26	23	35	55	37	25	38	26	23	51	37	47	24	46	39	63	32	33	26	23	45	60	55	0.00541874	argininosuccinate synthase, chloroplast precursor, putative, expressed
LOC_Os10g04130	0	135	131	11	59	27	13	40	28	33	40	42	43	59	23	26	8	54	33	30	93	27	16	90	30	31	30	98	16	33	29	54	167	49	21	14	103	19	19	33	33	98	143	110	0.013926	expressed protein
LOC_Os05g49890	24	1206	1641	169	694	431	214	542	632	429	665	531	635	750	488	323	174	657	396	540	300	414	183	418	452	331	274	486	337	266	395	321	496	265	456	290	531	246	361	299	320	512	703	600	0.00421618	ras-related protein, putative, expressed
LOC_Os07g27810	3	236	281	31	136	90	18	112	133	116	111	88	128	90	98	62	28	118	64	92	41	76	25	75	90	55	56	65	61	60	79	61	108	46	64	58	98	34	40	55	51	72	96	93	0.000849136	fiber protein Fb34, putative, expressed
LOC_Os01g19630	0	26	16	0	3	8	0	3	11	5	8	3	6	5	14	3	0	7	3	12	5	15	3	8	15	6	8	4	8	2	18	14	9	8	9	4	14	7	2	2	4	13	19	7	0.0237219	expressed protein
LOC_Os01g10490	40	806	1649	231	661	282	289	268	381	234	392	267	382	412	322	286	184	395	293	363	210	260	154	234	219	194	162	334	113	181	273	153	299	171	190	208	442	195	235	141	260	280	686	776	0.00939865	keratin, type I cytoskeletal 9, putative, expressed
LOC_Os05g49860	20	1210	1430	130	548	412	141	536	580	394	582	500	511	656	524	317	130	558	291	508	284	357	169	414	362	321	302	516	202	277	395	298	500	196	417	250	474	205	293	309	254	420	610	423	0.0208895	Core histone H2A/H2B/H3/H4 domain containing protein, putative, expressed
LOC_Os06g06014	0	44	31	2	17	4	4	9	21	15	9	9	18	14	8	10	0	19	10	16	7	21	6	18	14	13	20	9	16	11	14	18	13	14	13	13	26	6	9	9	12	15	21	22	0.0247616	expressed protein
LOC_Os03g58050	7	848	1081	69	490	301	84	436	409	314	442	361	466	507	323	208	77	383	223	375	242	280	114	305	349	273	181	287	152	178	291	238	369	183	244	179	328	173	162	184	168	254	372	349	0.0233905	ribosomal protein S13p/S18e, putative, expressed
LOC_Os05g26194	0	27	36	1	9	9	4	20	20	20	16	13	16	20	11	12	3	12	7	12	11	8	2	6	12	8	5	11	5	1	14	3	9	9	5	4	9	3	6	3	1	8	18	17	0.0212165	expressed protein
LOC_Os07g01820	11	767	879	74	463	195	57	287	241	290	397	283	277	408	281	209	97	372	325	306	168	195	97	230	243	128	160	202	187	114	201	242	310	176	267	97	375	106	142	195	147	221	405	274	0.00611144	OsMADS15 - MADS-box family gene with MIKCc type-box, expressed
LOC_Os07g31840	0	45	41	1	15	7	1	13	14	11	12	7	12	31	13	12	2	23	10	10	11	19	9	26	18	14	9	8	7	12	27	18	9	15	22	18	19	6	10	10	18	17	21	12	0.0230125	leucine-rich repeat family protein, putative, expressed
LOC_Os03g40180	27	1156	1503	153	627	327	173	489	536	428	622	406	549	671	482	291	154	537	301	433	339	361	208	425	442	365	267	423	260	250	391	278	491	225	411	271	456	246	292	265	279	401	618	534	0.0188824	60S ribosomal protein L15, putative, expressed
LOC_Os01g16240	5	250	304	24	151	62	27	111	98	76	136	110	115	125	89	60	37	129	86	112	54	81	52	96	115	66	53	84	58	37	97	85	88	59	74	58	100	44	50	51	61	66	154	102	0.0111714	OsCam1-3 - Calmodulin, expressed
LOC_Os02g20860	1	58	65	5	30	22	3	34	34	16	35	31	27	28	27	11	6	27	18	20	13	13	10	19	19	20	8	9	20	8	16	17	25	14	11	10	19	11	6	12	7	17	37	13	0.00230326	ATP11 protein, expressed
LOC_Os01g59600	3	213	215	12	107	66	13	97	90	56	101	72	88	114	82	46	21	107	53	54	35	61	23	66	83	47	28	49	54	27	61	36	46	32	61	48	57	30	35	44	23	59	88	75	6.62575e-05	peptidase, T1 family, putative, expressed
LOC_Os03g46090	1	67	48	3	14	19	4	15	14	18	20	17	27	15	20	15	7	28	13	20	11	38	10	22	21	15	10	26	22	23	20	31	19	18	26	12	30	10	10	27	28	22	52	22	0.0288389	endonuclease/exonuclease/phosphatase family domain containing protein, expressed
LOC_Os04g28020	0	3	3	0	1	0	0	0	1	2	0	1	1	1	0	0	0	2	0	1	5	5	4	2	1	1	1	0	2	1	1	1	1	2	2	3	2	0	0	4	1	1	0	4	0.00360524	expressed protein
LOC_Os05g39050	19	704	880	66	264	218	62	280	330	233	383	306	373	430	254	196	101	344	203	304	168	211	108	267	250	184	173	272	142	168	229	182	300	142	289	167	328	165	118	142	158	270	359	266	0.023868	Core histone H2A/H2B/H3/H4 domain containing protein, putative, expressed
LOC_Os07g46750	15	700	929	94	358	183	85	294	371	253	365	315	348	353	281	202	79	358	215	265	180	210	118	245	269	196	162	245	137	147	250	205	277	169	263	178	293	160	166	160	210	265	409	352	0.0248818	elongation factor protein, putative, expressed
LOC_Os12g40830	0	40	32	3	14	7	3	10	7	7	8	10	14	16	11	5	1	14	11	13	6	10	5	13	16	9	10	15	12	6	11	8	21	18	14	13	21	8	8	9	3	19	34	15	0.0251799	kinase, pfkB family, putative, expressed
LOC_Os07g10250	3	243	280	20	140	71	30	124	120	110	138	85	102	112	89	46	22	101	83	86	58	86	49	82	89	63	64	82	51	43	90	53	99	60	86	53	111	50	50	61	45	66	87	94	0.0441615	DEAD-box ATP-dependent RNA helicase 52B, putative, expressed
LOC_Os08g13840	0	62	82	1	9	13	9	24	24	17	15	20	10	19	15	6	6	35	16	34	21	30	8	18	17	11	18	22	17	15	22	23	22	12	18	12	33	26	13	26	31	34	64	58	0.0342862	WRKY25, expressed
LOC_Os01g07490	0	53	33	4	26	11	1	10	9	15	12	16	10	19	16	6	3	20	6	6	13	17	15	20	16	11	7	15	8	7	19	29	12	8	17	15	13	4	12	14	12	34	42	29	0.0134196	RST1, putative, expressed
LOC_Os05g43360	4	162	207	19	84	42	16	82	88	56	74	76	88	101	79	44	14	97	62	75	49	49	29	68	66	61	30	56	36	27	62	49	63	37	61	55	54	37	27	39	28	66	82	68	0.00377473	NADH dehydrogenase flavoprotein 2, mitochondrial precursor, putative, expressed
LOC_Os10g26640	5	97	103	11	46	26	7	39	44	33	33	45	39	39	47	22	10	38	25	37	18	27	14	30	32	18	15	20	21	20	34	28	33	14	23	21	42	17	22	18	25	29	52	46	0.0290932	LYR motif containing protein, putative, expressed
LOC_Os03g40000	1	22	22	0	8	3	1	8	13	5	8	6	5	4	15	4	0	18	4	8	5	18	1	16	10	31	7	6	8	9	9	9	9	7	7	12	7	4	6	7	3	16	22	23	0.0146497	expressed protein
LOC_Os03g12230	0	1	0	0	1	1	0	2	1	1	1	1	1	1	2	0	1	4	0	1	4	3	2	1	6	5	3	2	0	2	5	1	0	0	1	4	1	5	1	0	0	0	5	3	0.0221599	caleosin related protein, putative, expressed
LOC_Os12g42884	6	280	353	31	183	93	26	119	156	95	171	99	124	143	110	78	38	106	85	70	52	58	38	80	132	74	51	79	57	51	91	72	97	52	96	59	121	55	53	69	54	84	158	115	0.0003798	5-methyltetrahydropteroyltriglutamate--homocysteine methyltransferase, putative, expressed
LOC_Os06g45990	7	391	366	47	178	95	43	161	186	105	185	119	165	199	90	84	45	153	91	127	91	94	43	106	127	89	109	135	72	60	130	74	109	75	109	69	138	58	78	52	53	126	148	115	0.00394305	patellin-5, putative, expressed
LOC_Os05g02940	0	57	92	7	33	29	3	28	50	23	12	20	28	34	31	27	11	52	11	17	24	44	18	42	31	33	32	24	25	13	19	30	38	39	30	15	41	20	31	29	33	31	57	42	0.0178951	calcium-transporting ATPase 2, endoplasmic reticulum-type, putative, expressed
LOC_Os03g41612	3	102	124	16	40	30	12	54	64	44	44	38	52	64	34	26	12	60	25	37	17	26	11	50	33	20	20	29	24	22	46	35	37	25	40	22	34	25	21	21	27	37	56	46	0.0200066	ribosomal protein L25, putative, expressed
LOC_Os02g01560	18	1185	1582	157	787	504	153	596	665	509	689	576	734	791	465	343	140	589	366	498	292	375	177	403	466	306	312	423	272	236	413	276	575	279	385	295	454	227	248	321	308	462	604	557	0.00017002	40S ribosomal protein S4, putative, expressed
LOC_Os02g48720	9	620	844	99	449	235	80	334	447	293	350	260	356	357	326	194	98	311	184	224	180	191	83	207	257	176	181	254	151	117	227	135	277	182	228	144	271	156	166	168	152	191	379	315	0.000922362	mitochondrial carrier protein, putative, expressed
LOC_Os10g32880	1	101	126	10	64	28	4	36	42	46	56	43	67	84	49	31	20	73	36	51	22	29	27	34	31	27	27	26	22	12	38	24	38	19	34	26	41	20	20	13	19	43	68	48	0.00152934	WD domain, G-beta repeat domain containing protein, expressed
LOC_Os05g41180	0	60	69	3	26	14	5	28	32	22	25	29	27	41	30	11	5	34	22	34	14	9	11	20	26	17	7	13	8	8	25	10	24	11	26	15	13	10	11	10	10	22	27	23	0.0148729	peptidase, T1 family, putative, expressed
LOC_Os01g65380	6	133	219	34	110	49	14	50	78	55	76	69	116	86	95	62	18	76	49	54	40	27	22	33	46	51	31	71	19	26	44	31	77	48	42	36	56	32	43	40	53	59	107	73	0.0135027	patellin protein, putative, expressed
LOC_Os08g34210	0	19	7	1	9	3	1	6	11	8	1	8	4	5	8	1	0	9	3	4	5	8	7	6	11	24	6	7	7	9	17	8	6	10	8	13	13	7	11	3	7	7	14	16	5.56176e-06	aldehyde dehydrogenase, putative, expressed
LOC_Os11g11890	0	1	6	0	1	1	0	3	0	3	0	1	0	2	2	1	0	1	0	5	1	2	4	3	1	7	2	0	4	2	3	4	4	1	3	3	5	1	1	2	0	2	1	3	0.0219874	protein kinase domain containing protein, expressed
LOC_Os03g03130	2	204	178	10	92	39	15	83	95	57	91	55	58	87	83	48	24	81	53	91	36	57	32	55	77	42	46	41	36	29	48	46	56	44	53	33	72	45	32	44	42	37	82	77	0.019216	ubiquitin-conjugating enzyme, putative, expressed
LOC_Os05g37970	3	140	103	14	53	46	6	53	57	68	50	46	53	67	62	24	13	65	31	43	19	49	20	45	49	38	30	20	33	28	30	49	43	28	37	19	46	19	32	24	27	34	64	33	0.0438718	universal stress protein domain containing protein, putative, expressed
LOC_Os07g44190	10	451	604	57	352	148	53	299	317	225	278	184	244	266	124	161	90	223	157	196	151	150	108	182	159	143	144	169	125	93	157	134	233	128	216	130	203	120	99	125	148	146	263	169	0.0243502	h/ACA ribonucleoprotein complex subunit 4, putative, expressed
LOC_Os04g25560	0	9	4	1	3	1	1	2	3	3	3	3	0	3	6	4	1	10	0	1	4	6	3	2	9	7	3	3	10	1	13	6	6	5	6	5	3	4	4	6	1	3	8	2	0.00374742	OsSCP23 - Putative Serine Carboxypeptidase homologue, expressed
LOC_Os05g47980	6	302	405	44	197	94	32	142	173	116	159	123	149	157	153	87	37	180	105	110	69	109	64	120	143	91	69	108	81	63	137	73	129	77	144	97	149	70	96	69	75	117	180	131	0.0486954	ATP synthase, putative, expressed
LOC_Os07g49400	2	373	315	41	163	130	42	188	177	116	168	109	177	226	155	74	18	140	117	151	59	122	44	119	90	63	62	85	88	71	104	90	130	66	133	54	146	88	74	67	36	105	179	167	0.0153597	OsAPx2 - Cytosolic Ascorbate Peroxidase encoding gene 4,5,6,8, expressed
LOC_Os10g33270	1	86	66	7	26	24	3	21	40	36	41	21	34	28	27	23	9	34	35	25	16	20	7	32	27	14	11	12	12	11	18	16	31	9	18	13	22	12	20	19	20	19	50	20	0.0317648	cyanate hydratase, putative, expressed
LOC_Os01g47400	3	164	78	9	27	26	8	61	71	59	47	40	35	54	82	16	4	61	15	42	89	106	71	122	135	57	61	34	65	58	55	57	61	33	94	36	28	42	57	42	26	52	48	18	0.000922362	OsMan01 - Endo-Beta-Mannanase, expressed
LOC_Os01g09450	1	59	66	7	50	8	4	16	29	12	32	18	9	28	8	16	1	32	22	21	5	13	3	2	5	10	2	12	5	4	31	5	6	8	7	13	37	13	11	10	5	9	12	30	0.0328954	OsIAA2 - Auxin-responsive Aux/IAA gene family member, expressed
LOC_Os05g38520	25	1386	1740	149	723	401	183	540	641	526	704	577	712	787	513	370	129	688	453	574	366	430	167	488	542	390	359	512	275	297	429	366	572	278	485	316	512	287	290	310	300	471	693	574	0.00418197	60S ribosomal protein L36-2, putative, expressed
LOC_Os02g17320	1	35	44	4	23	23	2	16	15	15	24	9	13	23	13	9	4	15	14	19	12	12	6	11	16	13	7	12	5	6	10	9	11	13	13	7	14	3	2	7	5	10	17	10	0.00873437	uridine/cytidine kinase-like 1, putative, expressed
LOC_Os03g48080	14	836	1008	126	520	273	76	394	487	317	451	341	408	456	315	216	117	445	274	338	183	253	152	299	346	248	164	280	181	172	326	220	322	177	295	171	347	176	187	190	209	285	430	316	1.67045e-05	CHCH domain containing protein, expressed
LOC_Os11g33330	0	57	70	4	50	27	2	35	36	30	26	26	20	53	29	15	6	47	31	16	11	19	16	14	27	15	13	18	12	13	13	14	20	12	22	14	24	12	5	6	8	18	33	28	0.00377473	peptidase, M24 family protein, putative, expressed
LOC_Os11g48020	0	76	105	8	73	32	4	54	46	36	51	38	35	60	40	20	10	54	23	33	14	27	16	18	30	19	19	25	17	13	27	25	26	23	18	11	47	18	13	20	17	25	55	52	0.0120265	fatty acid hydroxylase, putative, expressed
LOC_Os03g09100	0	22	13	0	4	4	1	13	5	1	7	10	5	7	11	0	1	12	3	5	7	18	5	7	14	2	13	5	2	3	10	3	4	12	8	7	9	13	4	12	2	4	6	15	0.0480119	calmodulin-binding transcription activator, putative, expressed
LOC_Os07g01920	1	105	127	8	42	26	6	23	37	49	52	41	38	48	42	32	7	37	21	36	34	53	26	50	66	32	41	40	23	22	42	35	57	36	59	42	30	27	24	29	22	35	66	51	0.0264788	nucleolar GTP-binding protein 1, putative, expressed
LOC_Os06g07580	12	869	1091	91	534	289	81	424	505	340	508	413	448	578	315	227	107	395	224	396	201	262	117	299	334	261	196	303	187	181	252	241	404	137	278	183	332	137	170	199	216	313	408	380	0.00131062	expressed protein
LOC_Os02g09140	3	232	290	19	163	66	21	129	129	111	106	80	100	135	86	64	33	148	85	86	51	73	46	73	80	74	60	103	49	43	106	62	106	53	71	56	68	45	47	50	39	81	133	109	0.00697587	bfr-2, putative, expressed
LOC_Os09g27450	1	54	19	6	19	11	3	12	24	19	16	5	7	9	7	5	1	42	9	34	10	34	7	18	33	31	14	13	9	13	26	13	17	16	36	18	29	18	15	14	11	8	21	23	0.040152	homeobox associated leucine zipper, putative, expressed
LOC_Os03g54890	16	982	1292	144	694	410	119	529	647	424	594	425	592	675	435	290	151	487	288	428	247	316	203	359	376	277	208	333	225	225	307	235	398	196	303	215	372	156	206	191	251	356	497	447	1.60353e-07	ribosomal protein L13, putative, expressed
LOC_Os03g04550	1	117	127	12	39	37	8	64	58	39	58	32	47	60	39	17	9	61	36	59	29	41	14	40	39	31	17	43	29	22	35	29	37	19	36	20	32	17	23	17	24	32	53	28	0.0153619	expressed protein
LOC_Os02g37090	0	9	12	1	3	3	0	6	3	5	2	2	3	2	1	5	0	2	1	1	1	8	1	4	5	3	4	7	2	6	4	7	8	3	3	3	1	3	2	4	3	6	6	3	0.0371669	hydrolase, alpha/beta fold family domain containing protein, expressed
LOC_Os03g17070	0	46	33	2	14	4	4	6	14	7	18	7	13	16	23	6	2	21	15	15	3	17	3	23	22	25	10	19	11	15	14	26	13	11	29	15	16	22	14	10	7	26	22	23	0.00453295	ATP synthase B chain, chloroplast precursor, putative, expressed
LOC_Os07g43060	3	97	114	10	53	31	2	48	63	31	47	58	56	65	43	28	5	63	26	38	20	39	10	33	39	19	30	28	23	14	42	23	29	15	23	19	32	10	22	18	27	30	46	49	0.00905824	transcription elongation factor SPT4 homolog 1, putative, expressed
LOC_Os10g39410	19	807	939	92	330	271	79	339	493	257	428	351	345	445	377	176	80	373	182	310	201	238	106	310	295	234	215	302	170	181	313	221	299	176	319	186	297	161	191	145	152	279	351	292	0.0167132	Core histone H2A/H2B/H3/H4 domain containing protein, putative, expressed
LOC_Os06g16270	2	171	159	14	74	48	20	77	72	49	74	64	47	89	64	32	11	97	35	50	27	45	12	50	53	30	32	43	26	27	50	45	49	36	66	26	58	17	29	31	41	54	73	38	0.0052518	heat shock factor binding protein 2, putative, expressed
LOC_Os03g06680	0	87	45	5	19	17	5	29	13	30	19	17	10	30	16	9	10	46	6	16	31	39	15	40	40	35	27	10	12	17	27	45	17	16	18	19	30	18	21	18	10	26	31	33	0.0144823	plant-specific domain TIGR01615 family protein, expressed
LOC_Os07g32480	3	102	95	12	32	12	9	28	41	28	28	13	22	27	36	12	6	39	25	35	35	25	24	54	52	26	21	43	32	20	50	23	31	22	40	23	38	18	25	20	20	40	41	40	0.0242343	mitotic checkpoint serine/threonine-protein kinase BUB1, putative, expressed
LOC_Os02g32550	0	42	30	3	5	9	0	7	13	4	8	12	10	6	13	8	3	26	5	14	9	13	9	17	17	27	18	9	16	11	18	11	15	18	12	12	15	8	11	17	10	14	16	16	0.000218469	expressed protein
LOC_Os01g12640	5	681	462	45	309	139	46	209	257	215	219	195	178	293	271	112	65	304	170	221	150	318	169	309	315	248	187	113	187	149	267	215	188	195	275	173	276	168	147	135	148	191	355	227	0.0142263	expressed protein
LOC_Os03g55110	2	85	82	5	32	22	4	38	34	32	32	25	37	36	43	17	8	41	19	28	21	23	5	20	28	22	15	16	18	13	28	23	31	17	16	26	23	18	12	11	14	21	55	26	0.0493184	26S proteasome non-ATPase regulatory subunit 10, putative, expressed
LOC_Os10g38214	0	9	8	2	9	2	1	11	11	6	8	4	4	5	2	2	2	8	5	6	2	3	0	2	2	4	5	4	0	4	3	1	2	1	2	0	4	2	1	1	1	2	1	1	0.00178262	chloroplast 30S ribosomal protein S4, putative, expressed
LOC_Os07g49010	0	26	22	2	3	5	2	11	7	2	4	7	3	8	9	2	0	18	5	4	7	7	10	7	12	6	7	15	6	5	14	11	15	9	16	3	8	4	5	7	2	24	14	7	0.00589555	TOPBP1B - Similar to DNA replication protein TOPBP1 from, expressed
LOC_Os07g44770	0	41	30	3	16	6	0	10	16	14	12	14	10	8	8	3	2	20	7	9	9	11	14	27	17	15	5	9	12	12	27	17	12	11	19	15	15	11	14	22	7	6	28	10	0.000759987	expressed protein
LOC_Os05g46580	4	140	176	14	63	47	20	79	61	36	83	41	79	103	60	43	10	73	56	67	34	49	17	45	44	41	25	49	27	32	42	39	40	19	49	28	85	23	27	23	18	46	83	79	0.00423861	polyprenyl synthetase, putative, expressed
LOC_Os03g15560	0	64	74	9	34	25	5	34	41	24	24	33	27	31	28	17	6	38	17	36	12	22	12	19	30	25	14	17	20	11	20	26	17	17	22	17	22	12	16	10	9	14	28	30	0.0370103	wibg, putative, expressed
LOC_Os11g05990	1	37	33	1	18	5	4	8	3	8	10	9	13	9	8	5	7	23	8	5	7	19	9	26	8	19	12	15	4	12	17	6	23	21	24	10	10	6	3	20	11	20	42	13	0.00936646	digalactosyldiacylglycerol synthase, chloroplast precursor, putative, expressed
LOC_Os02g52430	0	63	36	7	30	33	4	25	31	22	28	25	33	33	26	9	7	30	23	19	16	20	13	15	21	6	13	11	10	7	18	12	16	10	21	9	28	9	13	9	8	10	36	23	0.0117255	regulator of ribonuclease, putative, expressed
LOC_Os09g36000	0	4	2	0	2	1	0	1	1	2	2	0	2	1	4	0	0	2	3	1	2	2	3	3	4	2	2	1	0	2	5	1	4	1	4	3	2	4	0	1	0	1	1	6	0.0403365	expressed protein
LOC_Os12g32240	3	395	459	56	226	109	39	196	206	165	175	167	157	206	215	121	36	208	135	125	103	134	64	130	157	147	80	120	67	78	147	104	132	73	151	105	151	79	88	89	82	135	179	147	0.0025438	eukaryotic translation initiation factor 5A, putative, expressed
LOC_Os04g48800	0	55	29	4	20	15	2	21	18	14	14	12	16	25	22	11	2	22	9	15	11	30	12	17	32	23	7	15	13	6	26	19	22	14	22	19	10	11	12	19	7	18	27	20	0.0432401	GDSL-like lipase/acylhydrolase, putative, expressed
LOC_Os08g42000	23	744	981	75	463	264	105	362	378	313	414	344	368	463	320	206	82	381	260	384	230	250	138	249	284	231	201	273	199	149	302	175	316	168	282	159	339	139	178	171	169	270	379	359	0.000160205	nuclear transport factor, putative, expressed
LOC_Os01g40570	2	58	58	7	25	8	3	18	31	23	11	19	21	17	22	19	11	40	17	16	5	12	5	13	24	9	8	8	12	13	20	11	14	10	21	14	25	10	11	10	5	21	21	17	0.0166899	outer mitochondrial membrane porin, putative, expressed
LOC_Os03g44670	2	71	64	5	36	13	8	19	26	15	26	19	13	29	24	12	5	23	7	11	14	22	17	28	28	12	19	26	13	15	26	25	21	14	25	27	38	24	31	15	20	25	38	31	0.0147611	expressed protein
LOC_Os04g32030	2	165	108	17	87	51	10	60	52	62	60	92	45	81	55	40	14	55	69	53	23	45	31	47	50	34	36	25	21	17	46	36	52	23	36	29	59	31	17	32	17	29	59	66	0.000556682	heavy metal-associated domain containing protein, expressed
LOC_Os02g53420	4	218	329	27	209	95	29	133	166	91	153	116	124	174	114	62	39	142	82	93	86	94	43	95	119	78	63	93	80	44	98	90	107	77	100	63	91	67	69	54	53	92	155	121	0.0219874	DnaK family protein, putative, expressed
LOC_Os04g28010	2	80	88	1	38	10	7	30	25	26	27	19	23	33	15	16	8	51	20	23	19	28	24	46	39	36	14	27	17	13	23	21	43	23	37	41	46	24	24	22	12	24	53	16	0.0440074	expressed protein
LOC_Os08g01859	1	60	74	8	25	19	4	27	28	20	36	29	27	45	27	19	6	31	24	31	10	16	6	20	18	21	14	18	17	10	17	12	15	13	26	10	19	12	8	14	8	18	31	39	0.00073547	ribosomal protein L30 containing protein, expressed
LOC_Os02g58070	1	81	88	14	38	16	9	22	30	41	38	28	27	39	28	21	10	42	37	26	12	26	15	20	35	17	17	25	14	15	27	12	15	23	19	27	25	14	17	8	18	26	53	37	0.0455114	oxidoreductase, putative, expressed
LOC_Os06g43570	2	242	319	36	171	89	24	131	182	104	138	103	133	180	135	63	28	140	77	108	66	84	39	77	117	71	43	79	59	49	88	73	83	59	96	54	106	58	54	69	60	96	126	116	6.61216e-05	peptidase, T1 family, putative, expressed
LOC_Os01g71300	0	133	122	10	64	30	13	61	64	48	54	52	52	65	41	22	12	64	29	44	10	33	17	34	30	40	19	44	18	20	30	35	30	13	49	23	44	18	25	32	24	49	46	50	0.0356826	S-formylglutathione hydrolase, putative, expressed
LOC_Os09g28060	1	58	37	1	29	17	2	11	19	16	10	18	13	23	27	7	3	22	9	24	11	39	16	37	23	26	10	15	18	19	17	34	17	15	17	16	25	15	9	5	14	11	33	19	0.0371669	MORN repeat domain containing protein, expressed
LOC_Os04g32460	19	573	419	69	184	114	72	133	137	132	153	118	133	164	179	89	41	225	128	124	143	232	114	230	241	172	143	147	140	158	168	214	228	167	240	145	246	123	139	170	171	171	223	214	0.0010114	OsFBL16 - F-box domain and LRR containing protein, expressed
LOC_Os01g71190	0	9	8	0	2	1	0	4	1	1	2	0	0	5	5	0	0	4	1	2	1	2	0	3	5	10	2	0	1	2	4	7	6	4	2	3	1	2	2	3	4	1	4	6	0.0370003	photosystem II reaction center PSB28 protein, chloroplast precursor, putative, expressed
LOC_Os06g01670	0	20	13	2	6	3	0	5	4	5	2	5	4	8	9	3	0	5	3	12	3	7	4	4	5	15	4	6	5	8	4	8	7	10	7	11	10	7	5	5	3	3	9	12	0.0190626	myb-like DNA-binding domain containing protein, expressed
LOC_Os08g23710	10	715	896	72	437	235	67	356	397	234	413	297	370	442	328	154	95	359	205	321	194	260	154	253	323	199	192	268	166	137	274	219	320	195	257	206	278	165	130	156	156	244	381	328	0.0309114	ribosomal protein L7Ae, putative, expressed
LOC_Os03g60530	4	205	231	25	119	56	14	107	98	84	110	72	91	109	81	48	29	88	69	62	35	42	34	64	68	79	57	65	44	46	62	56	78	36	71	36	73	27	33	40	28	52	105	88	0.000769045	ras-related protein, putative, expressed
LOC_Os07g40580	3	404	457	48	246	126	28	193	253	180	215	184	191	241	158	90	30	237	134	131	70	119	52	109	142	128	75	126	73	67	111	110	161	59	120	85	117	75	68	87	95	135	190	186	0.000264033	eukaryotic translation initiation factor 5A, putative, expressed
LOC_Os03g15590	2	204	186	13	87	68	14	114	90	77	78	76	66	90	80	46	11	112	51	91	40	77	20	56	78	61	44	60	26	32	64	48	77	40	52	48	45	36	44	39	30	66	86	76	0.033498	eukaryotic translation initiation factor, putative, expressed
LOC_Os02g42320	2	166	202	7	101	48	12	66	78	89	110	57	82	112	62	40	23	89	58	74	38	50	30	66	72	46	28	46	43	35	59	47	55	42	57	47	66	24	31	34	30	64	90	67	0.0108089	peptidase, T1 family, putative, expressed
LOC_Os08g42530	0	31	18	4	10	4	2	9	10	8	6	13	8	16	6	4	0	10	11	5	3	8	7	10	16	6	11	9	7	9	20	16	6	6	8	14	9	14	10	4	6	8	19	14	0.0483132	SFC, putative, expressed
LOC_Os05g23620	3	153	208	21	107	64	13	53	95	89	96	68	79	82	71	44	29	86	50	74	37	73	32	64	89	42	24	55	32	34	75	49	60	50	74	42	62	27	54	30	37	44	80	85	0.0313127	cytochrome c1-1, heme protein, mitochondrial precursor, putative, expressed
LOC_Os02g16909	1	59	38	7	35	14	6	18	14	18	17	25	16	25	28	6	1	20	10	12	22	60	26	50	30	62	19	20	15	25	44	51	23	29	37	54	32	12	9	12	9	17	19	30	7.20402e-05	dynein light chain type 1 domain containing protein, expressed
LOC_Os01g61430	0	11	16	2	9	7	1	6	11	7	7	6	14	7	6	4	1	8	2	5	1	4	2	2	4	5	2	3	5	3	3	3	3	1	4	0	2	3	5	2	3	4	4	2	0.00501046	HIT zinc finger domain containing protein, expressed
LOC_Os06g02420	6	198	200	13	64	65	3	77	102	70	97	90	81	100	91	47	11	98	52	68	29	60	24	67	70	39	40	44	47	37	50	49	61	28	50	38	70	26	19	24	38	59	86	89	0.0116601	ATOZI1, putative, expressed
LOC_Os10g05690	1	32	37	3	33	12	5	11	13	19	24	27	21	10	16	28	9	24	24	15	9	9	5	7	1	2	1	9	10	5	1	4	10	2	5	12	54	4	7	7	9	8	22	25	0.0287034	transmembrane amino acid transporter protein, putative, expressed
LOC_Os08g16120	0	86	66	1	16	13	6	21	17	28	24	30	16	25	23	14	6	45	19	34	21	41	32	37	43	25	24	27	29	25	18	23	26	27	51	30	43	21	18	10	20	22	29	40	0.00109803	disease resistance protein RPM1, putative, expressed
LOC_Os10g07290	0	49	41	4	23	20	5	41	16	12	18	15	23	41	12	19	3	33	20	26	8	9	8	10	16	5	5	16	15	4	4	16	20	8	12	4	18	6	9	21	9	12	12	13	0.0134196	glycosyl hydrolases family 17, putative, expressed
LOC_Os04g44150	1	259	86	21	33	55	9	102	247	99	64	35	77	43	109	29	8	165	45	158	81	178	81	156	167	77	102	56	113	107	117	188	75	163	130	95	183	82	110	103	12	90	46	124	0.00486129	gibberellin 2-beta-dioxygenase 7, putative, expressed
LOC_Os11g39020	0	33	26	1	17	6	2	9	10	10	11	11	7	11	16	2	2	15	9	6	3	19	12	18	18	5	7	15	7	5	19	14	12	8	19	11	11	6	10	7	8	14	18	13	0.00957041	ABC transporter, ATP-binding protein, putative, expressed
LOC_Os10g41410	26	1420	1886	199	866	488	249	661	718	572	762	542	727	852	590	414	187	696	475	588	405	522	223	563	591	418	374	570	288	348	514	407	575	342	516	308	630	275	363	331	324	541	795	690	0.0051498	nucleoside diphosphate kinase, putative, expressed
LOC_Os02g01870	0	24	19	3	17	11	0	8	12	13	10	6	10	14	9	9	4	16	8	10	1	4	2	7	8	4	2	3	5	5	4	6	4	7	7	4	2	5	1	2	2	5	9	11	0.000165002	expressed protein
LOC_Os01g72240	2	158	179	18	88	42	14	80	90	64	82	57	65	90	40	40	16	93	48	59	46	60	23	40	47	27	30	44	25	32	44	44	61	31	41	31	59	34	29	47	39	79	91	67	0.0418347	uridine 5-monophosphate synthase, putative, expressed
LOC_Os01g59350	1	48	52	4	20	13	1	12	20	10	13	19	6	19	32	7	2	20	7	9	14	14	15	18	20	19	6	22	5	2	20	28	13	21	18	18	23	11	16	18	15	19	35	24	0.0389005	transcription factor, putative, expressed
LOC_Os02g48610	4	190	231	24	113	68	20	84	104	75	104	70	93	90	76	53	17	93	63	79	51	68	37	65	62	30	41	73	39	39	47	39	62	24	55	39	74	36	62	32	37	75	118	93	0.00652209	mitochondrial import inner membrane translocase subunit Tim17, putative, expressed
LOC_Os04g56730	1	41	28	2	20	10	2	20	11	10	14	16	17	22	14	6	3	25	18	19	9	7	5	13	12	11	6	8	4	6	16	15	9	6	10	7	14	5	7	5	4	12	25	14	0.0371669	repressor of RNA polymerase III transcription MAF1, putative, expressed
LOC_Os07g44830	1	47	32	4	17	7	0	11	17	12	15	14	8	19	24	4	6	25	8	11	17	21	10	17	34	23	10	16	19	7	31	14	23	14	22	12	27	11	13	8	7	10	26	14	0.00348694	proline-rich family protein, putative, expressed
LOC_Os01g20840	0	43	48	4	12	5	3	21	13	9	18	17	14	22	17	7	5	20	9	20	12	16	14	20	32	14	10	12	10	10	23	24	23	20	26	5	19	14	10	11	13	22	18	21	0.0155463	lipase class 3 family protein, putative, expressed
LOC_Os04g49420	33	1000	1163	103	465	330	114	425	497	376	475	336	409	564	457	198	97	493	279	468	261	347	141	367	376	244	259	378	225	249	384	278	363	190	410	209	393	221	211	236	195	381	499	336	0.0182898	Core histone H2A/H2B/H3/H4 domain containing protein, putative, expressed
LOC_Os10g41560	0	41	20	3	19	11	0	15	13	10	10	4	13	17	16	5	3	20	16	3	4	15	16	23	29	1	5	11	13	14	17	14	16	17	21	11	17	9	10	10	7	13	17	19	0.0395939	expressed protein
LOC_Os03g14570	2	50	64	6	15	21	7	19	20	9	25	14	16	29	19	15	3	23	19	24	9	14	6	14	11	15	8	3	11	10	9	15	21	9	15	12	17	9	10	15	6	8	29	26	0.0317809	expressed protein
LOC_Os07g26100	0	0	2	0	0	1	1	3	5	1	1	0	4	1	2	0	1	0	0	1	73	76	34	87	122	86	77	99	58	54	92	87	76	91	104	51	89	69	57	55	56	86	148	131	3.68354e-266	expressed protein
LOC_Os04g34540	2	43	78	4	28	27	7	25	26	31	43	42	35	60	31	15	8	59	19	28	17	19	15	15	26	34	15	15	10	19	23	11	16	18	19	24	20	11	21	11	14	15	36	33	0.0248661	expressed protein
LOC_Os05g32170	2	97	51	6	51	29	8	43	43	48	47	41	47	36	27	33	5	66	43	36	20	27	23	34	39	13	14	22	27	12	34	11	30	30	37	17	46	18	16	28	16	13	37	23	0.035057	TKL_IRAK_CR4L.5 - The CR4L subfamily has homology with Crinkly4, expressed
LOC_Os07g29320	1	115	122	11	60	31	13	53	59	37	58	40	59	63	24	27	15	63	18	52	32	31	32	39	42	29	31	30	23	22	31	21	50	25	39	23	28	13	19	21	24	28	44	36	0.0317246	rRNA-processing protein EBP2, putative, expressed
LOC_Os07g43070	2	138	145	9	69	44	18	66	63	47	59	33	70	53	50	35	16	76	33	65	25	59	19	42	49	35	24	43	35	22	37	35	58	33	37	29	45	16	37	29	30	36	72	40	0.0291462	expressed protein
LOC_Os05g42424	13	497	313	38	185	120	33	214	226	187	175	137	168	179	206	93	50	225	109	230	128	196	91	190	194	161	152	142	165	152	221	172	178	151	204	153	192	152	135	153	71	190	201	189	0.0464079	ubiquitin family protein, putative, expressed
LOC_Os03g59310	12	1187	1583	148	890	488	147	623	672	496	727	578	695	792	424	327	184	579	395	501	381	415	247	461	471	302	308	459	247	246	391	300	543	271	400	260	503	263	244	292	317	487	701	504	0.00503725	ribosomal protein, putative, expressed
LOC_Os10g17610	0	10	6	0	0	1	0	0	5	3	2	3	4	2	3	1	1	4	3	0	2	6	8	5	7	2	3	3	3	4	0	1	5	4	3	6	2	1	1	4	3	8	10	7	0.00265795	retrotransposon protein, putative, unclassified, expressed
LOC_Os02g58010	0	106	103	3	24	18	2	26	22	30	17	22	27	41	24	20	7	53	28	37	26	30	23	35	49	43	43	27	22	20	35	44	28	42	36	34	39	31	15	22	28	23	52	48	0.000980214	expressed protein
LOC_Os07g27480	0	27	16	1	3	5	0	6	11	6	6	8	14	11	11	5	2	10	3	2	3	5	4	10	9	10	12	16	11	5	12	6	6	8	12	4	8	10	4	4	5	10	16	15	0.0415076	ELMO/CED-12 family protein, putative, expressed
LOC_Os08g34480	0	34	49	3	25	14	1	29	23	11	21	27	31	25	19	18	6	37	15	11	7	10	5	12	10	15	4	8	8	0	11	16	14	4	13	7	17	11	6	10	5	14	13	21	0.00161148	splicing factor 3B subunit 5, putative, expressed
LOC_Os05g43820	3	328	221	17	110	66	13	116	139	104	88	90	98	115	138	68	22	169	98	118	77	160	57	159	145	122	87	111	108	90	194	120	139	127	147	107	122	84	62	77	59	100	129	95	0.000768012	ras-related protein, putative, expressed
LOC_Os08g44530	1	91	112	5	55	32	6	46	52	32	61	52	61	64	25	39	20	43	31	25	26	28	11	22	35	37	24	27	27	26	22	13	43	14	27	34	35	11	16	21	22	34	37	30	0.0221599	dihydroxy-acid dehydratase, putative, expressed
LOC_Os07g07670	1	38	38	1	8	13	1	10	6	7	7	5	10	21	6	4	0	16	10	12	11	17	6	13	14	10	11	9	9	11	14	17	13	18	9	10	18	3	7	10	7	15	24	15	0.014694	expressed protein
LOC_Os04g58140	0	27	19	0	7	6	4	2	8	5	10	7	9	9	6	2	1	11	5	5	8	6	1	15	11	17	4	9	5	11	11	9	11	17	12	9	9	13	13	6	12	7	17	4	0.00178141	elongation factor Tu, putative, expressed
LOC_Os07g13230	0	45	41	5	52	16	4	29	43	29	29	27	24	43	17	17	3	32	14	17	10	13	3	8	13	10	7	12	6	7	13	11	13	8	15	5	10	13	6	9	11	7	13	15	8.98404e-08	eukaryotic initiation factor 5A hypusine, DNA-binding OB fold family protein, expressed
LOC_Os02g27620	0	9	22	1	11	1	1	3	10	3	5	6	9	4	2	2	1	17	0	7	5	12	4	7	8	10	5	3	8	8	9	3	5	13	12	3	6	3	5	4	5	7	10	16	0.0279214	endonuclease/exonuclease/phosphatase family domain containing protein, expressed
LOC_Os04g58390	3	76	65	5	24	12	9	12	10	12	19	13	11	12	29	9	6	28	9	18	19	23	15	25	31	21	14	16	34	11	30	8	24	22	50	30	28	27	34	17	14	24	33	24	0.00378586	allantoinase, putative, expressed
LOC_Os08g25624	1	65	62	9	32	30	3	24	27	18	22	24	27	26	33	12	4	39	15	29	9	14	6	13	24	14	11	10	14	9	20	13	18	19	17	12	28	11	15	15	10	24	26	27	0.010684	phosphate/phosphate translocator, putative, expressed
LOC_Os02g46520	2	71	109	14	55	27	9	53	55	47	44	33	40	54	31	29	8	72	36	49	16	35	18	35	61	27	14	27	14	14	30	29	34	18	27	27	34	20	13	14	19	36	54	45	0.00324592	hydrolase, putative, expressed
LOC_Os08g03380	4	79	95	12	41	35	7	44	48	34	31	28	31	52	30	30	3	41	30	41	20	32	12	36	29	36	18	24	18	16	21	24	29	23	36	21	30	15	12	17	15	22	54	34	0.0344083	heat shock protein DnaJ, putative, expressed
LOC_Os10g37230	2	86	119	14	62	32	13	42	55	33	47	27	42	45	51	35	9	59	38	34	18	24	15	22	34	21	26	18	27	13	35	25	49	29	25	31	38	21	26	21	21	36	59	45	0.0128681	expressed protein
LOC_Os05g34640	3	145	148	13	73	30	17	49	82	55	47	67	66	65	56	38	15	61	35	50	42	33	25	28	44	21	29	26	22	17	49	27	60	37	49	35	54	26	20	26	34	55	72	56	0.0171879	PHD finger protein, putative, expressed
LOC_Os07g10256	1	96	92	13	47	22	12	50	42	24	41	28	31	53	43	21	8	50	27	33	8	26	12	37	32	38	25	27	26	22	30	20	30	19	25	13	39	12	14	22	12	22	41	39	0.0388427	mitosis protein dim1, putative, expressed
LOC_Os08g43580	5	359	345	28	133	88	27	90	137	140	148	131	145	150	148	64	52	184	110	139	52	91	58	98	97	97	71	91	80	59	93	86	114	46	84	76	120	54	49	65	50	95	152	137	0.00014942	acyl carrier protein, putative, expressed
LOC_Os04g28180	10	993	1360	159	698	428	112	527	569	426	594	455	567	749	430	296	124	538	274	444	313	371	152	431	409	293	280	390	228	233	360	255	475	269	346	263	399	226	229	252	269	403	567	521	0.0187873	ribosomal protein, putative, expressed
LOC_Os03g06520	1	20	32	3	17	2	0	13	4	4	16	7	9	12	9	7	7	10	12	4	0	0	1	0	4	0	0	9	1	3	0	4	1	0	2	2	14	3	3	1	4	7	29	6	0.0190134	sulfate transporter, putative, expressed
LOC_Os06g48640	1	100	111	13	75	41	7	48	43	43	47	48	48	65	46	33	9	43	30	19	18	38	20	28	32	14	18	34	21	19	25	22	41	28	25	20	42	24	16	39	12	36	62	46	0.0322769	proteasome/cyclosome repeat containing protein, expressed
LOC_Os08g36150	1	104	133	8	78	36	11	50	73	50	58	68	56	63	34	35	17	67	31	77	30	34	28	53	54	34	20	44	36	30	40	46	40	28	46	21	42	23	17	21	18	20	46	30	0.014694	activator of 90 kDa heat shock protein ATPase homolog, putative, expressed
LOC_Os01g12650	2	378	402	37	151	103	31	155	154	145	176	134	164	179	105	105	43	137	118	128	51	74	48	117	120	85	72	120	76	70	84	111	127	67	106	50	136	71	61	112	86	108	179	146	0.0317473	reticulon domain containing protein, putative, expressed
LOC_Os04g02110	0	18	11	2	7	0	0	5	4	7	2	3	1	6	8	2	2	10	8	5	6	5	7	7	20	2	3	8	5	2	7	4	2	8	10	8	4	7	1	7	7	13	7	9	0.0374319	disease resistance protein RGA3, putative, expressed
LOC_Os07g07150	0	2	20	3	4	4	3	9	8	1	7	8	6	7	3	0	2	2	7	4	7	8	6	9	9	8	7	12	3	11	12	4	7	7	11	4	6	8	3	10	3	5	7	11	0.0137666	expressed protein
LOC_Os01g07970	1	25	13	2	4	1	2	11	3	11	8	3	4	11	7	1	2	18	6	1	10	22	8	30	17	8	4	9	3	15	32	32	5	5	15	11	6	5	5	4	2	4	16	3	0.0165767	expressed protein
LOC_Os04g08190	0	7	7	0	8	0	0	6	1	3	4	10	3	1	1	1	0	2	0	2	5	7	3	2	7	4	2	2	5	1	4	4	3	8	4	2	4	6	6	9	0	4	12	1	0.0226333	expressed protein
LOC_Os06g50300	9	364	407	37	261	141	32	187	191	131	191	126	172	209	136	90	57	180	118	107	73	124	72	111	142	99	76	102	100	74	116	82	165	82	116	73	145	70	77	81	87	127	189	144	0.000417427	heat shock protein, putative, expressed
LOC_Os05g06814	2	15	21	1	12	7	1	13	10	9	12	10	2	20	6	13	2	8	8	10	6	4	1	3	13	4	2	3	6	2	9	9	2	6	6	5	11	3	4	4	2	5	11	7	0.0401588	expressed protein
LOC_Os03g56660	0	40	39	4	11	10	4	10	20	9	6	16	8	20	11	11	2	17	5	8	18	19	8	14	9	15	10	20	12	8	18	9	21	16	20	12	8	13	8	12	10	6	36	16	0.0244257	calmodulin binding protein, putative, expressed
LOC_Os03g49600	2	183	138	10	57	58	11	58	43	46	58	80	68	91	51	49	23	82	84	32	29	17	23	48	30	11	24	33	32	20	17	26	52	23	44	15	49	18	15	40	29	51	56	67	0.000429387	Os3bglu7 - beta-glucosidase, exo-beta-glucanse, expressed
LOC_Os04g40060	0	86	51	5	42	30	7	23	27	14	28	26	26	27	40	17	7	48	24	20	27	51	23	47	39	33	23	27	15	18	42	26	26	31	48	36	25	21	19	14	16	27	44	27	0.0182832	transposon protein, putative, unclassified, expressed
LOC_Os08g10430	0	18	7	1	3	4	0	7	3	2	7	3	2	5	8	4	0	10	4	11	6	9	2	6	9	1	5	4	4	2	14	3	10	10	8	9	11	2	10	4	10	3	15	3	0.0289928	NBS-LRR disease resistance protein, putative, expressed
LOC_Os04g54440	5	277	318	29	177	80	37	109	152	119	135	117	98	121	128	74	41	123	81	101	86	93	57	94	115	94	72	91	60	51	107	66	90	65	103	81	98	62	51	47	78	83	164	113	0.0375008	RNA binding protein, putative, expressed
LOC_Os01g74350	3	132	108	7	44	29	11	37	47	40	32	38	41	46	60	20	7	58	37	40	30	54	16	44	62	49	28	37	33	48	52	35	56	44	56	34	56	41	30	33	28	34	46	47	0.0314212	soluble inorganic pyrophosphatase, putative, expressed
LOC_Os06g02380	3	145	199	16	84	79	20	90	87	80	99	87	79	103	73	58	24	99	44	50	46	54	33	57	73	34	57	41	60	42	61	44	67	39	57	34	66	53	26	47	38	52	72	59	0.00994447	T-complex protein, putative, expressed
LOC_Os02g35070	0	52	65	8	54	21	7	26	31	28	26	23	19	38	33	16	6	37	24	18	7	12	14	16	21	18	14	17	14	14	26	15	10	21	17	19	20	20	10	10	5	23	37	10	0.0245828	SPRY-domain containing protein, putative, expressed
LOC_Os01g03180	0	33	13	4	10	15	1	6	28	15	6	4	8	5	24	6	0	16	4	10	8	19	17	13	10	19	10	8	11	11	22	15	12	17	17	10	16	23	13	7	4	7	8	16	0.0332904	retrotransposon protein, putative, unclassified, expressed
LOC_Os06g41790	0	33	16	4	10	7	3	11	11	4	11	6	10	10	10	2	4	17	6	5	11	10	14	17	20	6	10	8	17	7	12	13	17	7	10	13	20	11	8	6	6	13	14	17	0.000584725	RNA recognition motif containing protein, putative, expressed
LOC_Os08g33460	9	233	283	25	112	66	23	86	94	92	111	83	112	129	89	67	46	95	89	98	44	61	31	92	77	50	42	66	64	60	77	55	94	70	73	48	96	32	42	43	54	89	125	98	0.00286723	expressed protein
LOC_Os12g13390	1	33	48	3	24	13	4	29	20	19	14	20	18	33	13	11	4	31	24	19	11	15	12	14	20	10	10	13	12	3	12	12	22	2	12	9	15	8	5	8	8	11	25	23	0.0332904	aspartyl aminopeptidase, putative, expressed
LOC_Os01g54920	4	296	342	31	160	81	27	138	135	110	154	128	137	165	147	107	27	149	100	126	69	111	49	87	125	77	81	126	85	53	89	86	123	63	108	71	125	54	64	44	59	124	170	131	0.0360814	heat- and acid-stable phosphoprotein, putative, expressed
LOC_Os06g11660	0	40	13	0	11	5	3	11	20	10	9	8	10	13	28	5	2	22	12	10	11	24	7	33	27	20	11	4	11	7	25	23	4	18	29	17	18	15	17	11	0	8	7	14	0.0289044	phosphate-induced protein 1 conserved region domain containing protein, expressed
LOC_Os01g13300	0	27	43	3	17	4	3	17	22	11	15	9	12	9	18	2	2	28	13	14	18	21	8	9	21	34	11	14	8	8	35	12	20	10	26	17	22	7	12	7	5	11	16	15	0.0388509	B3 DNA binding domain containing protein, expressed
LOC_Os03g05980	17	1060	1378	135	694	442	147	531	624	455	678	486	583	717	460	320	117	532	308	481	313	384	140	396	466	337	281	456	229	268	379	264	454	238	400	280	454	218	261	225	261	385	591	453	0.00194617	40S ribosomal protein S9-2, putative, expressed
LOC_Os03g08020	6	1037	1319	84	662	383	90	521	638	421	641	548	587	789	436	277	180	540	360	427	237	288	223	341	430	298	179	309	222	209	324	236	423	204	351	239	403	194	217	214	280	340	539	476	0.000782451	elongation factor Tu, putative, expressed
LOC_Os02g32350	5	180	238	26	132	60	16	97	121	93	120	93	106	99	81	43	30	117	92	53	47	66	44	68	53	44	54	60	56	44	66	59	82	56	65	52	85	34	38	54	60	78	105	61	0.00383946	TUDOR protein with multiple SNc domains, putative, expressed
LOC_Os02g47850	0	93	98	6	46	24	9	42	36	39	32	41	40	62	41	12	15	38	30	53	9	25	9	36	38	20	27	22	21	19	30	20	26	22	29	24	42	14	14	11	23	22	44	31	0.0447223	class I glutamine amidotransferase, putative, expressed
LOC_Os07g28260	1	70	66	9	34	13	6	16	29	20	18	11	20	30	26	14	0	33	15	26	9	25	23	18	29	26	22	22	20	11	27	10	20	16	47	31	35	24	25	29	10	25	40	34	0.0490018	expressed protein
LOC_Os02g49530	3	265	296	25	163	115	21	150	160	109	128	103	97	150	113	62	17	128	65	110	67	99	35	85	117	97	49	70	66	61	93	74	67	52	83	57	85	51	54	50	52	91	153	112	0.0121962	AGAP000425-PA, putative, expressed
LOC_Os08g04460	0	45	52	5	26	19	2	34	21	16	19	20	18	16	17	8	5	21	10	14	8	10	6	8	15	10	8	14	8	3	19	11	18	5	10	4	12	11	9	6	13	13	22	19	0.0387455	NADPH-dependent FMN reductase domain containing protein, expressed
LOC_Os03g17084	1	82	61	2	55	32	4	52	53	27	43	39	30	45	37	10	8	55	22	29	14	18	12	18	13	24	18	16	12	13	21	24	26	12	15	20	24	14	10	16	10	21	19	32	6.40751e-05	Core histone H2A/H2B/H3/H4 domain containing protein, putative, expressed
LOC_Os01g05800	1	26	67	11	32	12	6	18	21	11	19	16	19	41	18	14	2	20	16	18	18	25	18	33	24	20	19	17	21	7	27	34	23	22	44	25	26	15	23	24	23	17	31	35	0.00261381	inner membrane protein, putative, expressed
LOC_Os08g33630	2	106	116	11	55	42	10	44	53	32	43	45	40	63	21	24	10	46	37	45	27	33	18	43	38	25	17	25	23	20	33	21	30	24	36	29	36	30	21	18	15	29	61	44	0.0284062	uncharacterized protein family UPF0016 domain containing protein, expressed
LOC_Os03g30840	2	61	69	5	34	28	2	23	27	32	28	26	35	48	21	12	4	43	18	32	13	30	7	24	21	21	10	22	16	17	25	16	29	11	15	15	15	17	15	10	6	17	24	24	0.0495228	expressed protein
LOC_Os08g26870	0	23	6	1	5	1	0	10	9	7	6	6	11	8	9	2	2	10	2	5	6	11	6	8	14	13	4	5	3	3	12	12	6	11	10	6	3	4	9	6	4	5	14	7	0.0236434	wound responsive protein, putative, expressed
LOC_Os07g25420	1	195	248	22	142	62	17	95	115	90	107	114	116	120	117	52	23	148	62	79	42	60	36	68	103	65	46	79	52	42	74	53	90	43	67	56	80	42	40	50	46	71	108	100	0.00333213	26S proteasome non-ATPase regulatory subunit 8, putative, expressed
LOC_Os05g46720	1	15	4	1	6	1	0	9	1	4	1	3	4	8	7	1	0	4	1	6	5	10	5	5	0	6	1	1	5	4	8	10	7	2	8	5	2	4	4	7	5	6	13	9	0.0349692	phosphatidylinositol transfer, putative, expressed
LOC_Os12g43600	19	707	703	57	302	146	44	263	285	258	207	189	230	260	342	155	71	273	215	208	148	188	107	223	214	199	149	154	124	124	208	235	193	138	161	137	181	124	149	130	109	196	304	244	0.0128364	RNA recognition motif containing protein, expressed
LOC_Os01g43580	3	209	231	26	86	43	29	72	71	53	89	50	45	65	72	34	13	94	59	70	32	86	71	78	97	47	36	102	58	48	122	82	62	65	128	82	73	62	70	56	55	74	148	78	0.0109388	kinesin motor domain containing protein, putative, expressed
LOC_Os05g24020	0	77	61	6	28	10	4	14	30	13	17	22	14	31	39	9	10	37	16	32	15	27	22	30	32	46	18	26	26	23	24	20	36	24	34	24	53	30	15	21	11	20	51	30	0.00138795	emp24/gp25L/p24 family protein, putative, expressed
LOC_Os03g43860	2	181	147	10	57	32	10	68	61	56	68	66	52	67	79	29	7	99	43	72	46	96	38	74	91	74	45	62	31	44	68	61	47	55	81	61	57	56	44	45	33	59	81	54	0.0233905	SNF7 domain containing protein, putative, expressed
LOC_Os06g08080	5	415	436	42	239	125	39	171	237	165	187	159	165	206	183	105	53	239	142	122	75	130	96	115	173	122	79	115	84	58	142	93	154	98	143	105	164	102	83	107	104	126	202	169	0.00244154	inorganic H+ pyrophosphatase, putative, expressed
LOC_Os02g44690	1	81	86	5	45	19	7	44	46	31	35	29	43	43	23	27	7	48	20	25	18	19	11	25	27	11	19	29	19	11	22	22	26	19	26	18	32	19	29	15	7	14	32	30	0.0177721	HSPC171 protein, putative, expressed
LOC_Os02g53500	1	68	60	9	30	23	4	32	43	25	51	35	24	37	27	9	11	27	29	31	18	20	18	16	28	12	18	23	25	13	24	14	19	13	19	12	12	10	10	16	16	17	51	16	0.0301738	RFC5 - Putative clamp loader of PCNA, replication factor C subunit 5, expressed
LOC_Os04g08310	2	157	167	11	50	20	20	49	60	37	36	52	49	56	55	30	9	78	38	41	42	74	21	75	60	48	45	55	48	25	63	41	76	37	62	39	63	28	41	35	41	48	86	113	0.0140778	expressed protein
LOC_Os06g48600	0	36	40	2	18	13	1	27	20	10	17	16	23	25	18	7	4	24	15	17	10	9	3	8	15	14	11	7	3	2	9	8	7	5	11	8	16	4	3	3	9	13	21	19	0.00866286	macrophage migration inhibitory factor, putative, expressed
LOC_Os03g01150	0	19	10	0	9	9	0	3	6	6	4	4	6	6	6	2	0	13	8	12	4	14	5	8	14	15	5	3	5	6	13	3	6	6	12	8	6	7	6	3	4	9	5	9	0.0411598	palmitoyl-protein thioesterase 1 precursor, putative, expressed
LOC_Os12g15222	0	17	17	0	6	0	0	7	6	0	3	9	3	5	7	3	0	9	1	6	3	8	7	10	6	11	4	4	3	2	10	8	2	4	7	7	4	3	4	4	5	8	8	3	0.0437487	expressed protein
LOC_Os04g16728	0	23	27	2	12	6	2	8	11	10	5	12	15	8	4	5	0	19	7	7	13	11	11	16	16	31	10	10	4	7	13	6	11	12	11	5	9	17	6	7	6	10	10	4	0.0396233	chloroplast 30S ribosomal protein S15, putative, expressed
LOC_Os01g61814	16	731	967	85	474	273	51	385	458	307	490	351	449	561	284	246	103	394	243	394	248	244	115	302	333	272	215	308	178	175	276	203	401	177	299	161	304	165	151	184	177	262	371	304	0.00771095	40S ribosomal protein S23, putative, expressed
LOC_Os01g41880	2	157	217	30	128	83	15	120	104	90	114	96	81	124	67	64	18	103	66	98	50	79	24	67	84	69	45	77	49	44	86	56	79	44	84	57	79	46	28	36	50	53	65	63	0.00861834	hyaluronan/mRNA binding family domain containing protein, expressed
LOC_Os10g35480	0	27	42	3	17	9	3	12	16	10	11	3	11	14	9	3	3	16	7	9	13	25	15	18	42	11	21	11	6	8	11	18	16	14	21	11	20	5	15	7	10	13	15	23	0.000185663	lanC-like protein 2, putative, expressed
LOC_Os06g36700	7	314	455	52	263	123	44	173	232	111	207	172	172	290	142	91	54	156	136	136	101	129	75	152	133	89	88	126	97	65	133	81	141	87	177	100	162	82	86	99	98	128	220	135	0.0107494	T-complex protein, putative, expressed
LOC_Os02g32120	4	134	161	19	82	38	15	61	56	44	81	41	71	61	64	49	20	64	43	46	45	48	29	35	53	52	23	29	26	30	36	41	43	27	49	33	46	32	22	23	39	60	84	61	0.0328438	cytochrome b-c1 complex subunit Rieske, mitochondrial precursor, putative, expressed
LOC_Os03g08010	4	1149	1453	143	792	393	89	525	738	503	646	540	660	839	492	354	201	577	403	476	280	362	275	386	480	326	239	389	256	223	408	277	507	201	410	271	418	242	231	276	293	407	621	510	0.00827248	elongation factor Tu, putative, expressed
LOC_Os01g45900	0	3	4	0	2	0	1	1	1	3	2	0	1	2	5	0	3	3	3	2	5	7	5	10	1	3	1	0	4	2	0	3	1	3	7	2	10	1	2	6	1	3	3	7	0.0329999	OsFBX20 - F-box domain containing protein, expressed
LOC_Os10g25140	1	13	16	0	7	4	0	3	5	9	5	2	3	3	11	4	0	7	7	6	6	13	2	3	20	9	12	6	0	2	4	5	3	10	7	7	5	12	8	3	3	14	10	14	0.0451526	aminotransferase, classes I and II, domain containing protein, expressed
LOC_Os09g26820	1	44	62	4	14	17	6	19	30	14	16	11	13	28	23	14	6	21	14	15	15	23	20	17	29	16	25	14	16	7	31	24	17	19	28	23	27	17	13	10	11	19	39	28	0.0209002	exo70 exocyst complex subunit, putative, expressed
LOC_Os05g49880	2	239	281	16	144	61	18	114	149	104	125	100	135	147	114	64	27	145	92	108	51	89	49	87	98	70	58	84	51	48	99	72	100	42	95	75	87	53	42	63	52	83	104	105	0.0121962	lactate/malate dehydrogenase, putative, expressed
LOC_Os05g12490	0	23	22	2	12	10	4	7	9	6	16	13	8	10	13	2	0	17	7	14	5	5	1	4	9	5	2	4	7	0	6	7	5	3	9	3	4	4	2	3	1	2	9	12	0.00483032	transporter-related, putative, expressed
LOC_Os05g06890	1	35	21	0	12	7	1	10	9	13	7	13	14	15	19	6	3	17	9	3	11	15	5	13	15	15	15	13	14	7	16	11	10	7	19	20	9	7	13	12	5	8	20	17	0.0215113	relA-SpoT like protein RSH4, putative, expressed
LOC_Os06g43600	23	1496	1357	163	883	402	107	621	778	590	651	435	627	557	709	492	219	639	481	499	255	475	313	561	549	381	392	371	335	298	271	330	451	353	456	297	565	308	313	322	329	404	738	653	0.0107494	LTPL129 - Protease inhibitor/seed storage/LTP family protein precursor, expressed
LOC_Os02g36500	2	126	92	13	57	41	8	41	63	44	72	52	78	67	76	44	3	45	44	61	17	34	15	41	43	25	29	30	21	22	40	42	43	24	52	21	45	31	23	33	19	40	53	74	0.0389005	expressed protein
LOC_Os08g19650	1	64	26	4	13	29	6	25	24	33	10	22	26	24	16	12	5	25	9	21	18	37	16	41	35	24	29	16	29	24	24	43	22	33	37	12	36	18	20	20	6	23	24	27	0.00552209	homeobox protein knotted-1, putative, expressed
LOC_Os12g31350	2	119	147	11	84	43	14	66	78	50	83	63	75	73	48	27	7	80	36	53	27	37	22	53	45	45	27	45	31	29	41	38	53	17	45	33	43	30	40	18	23	43	58	68	0.0242627	SSXT protein, putative, expressed
LOC_Os03g11320	1	40	18	3	19	2	2	11	21	15	10	9	11	9	21	5	3	17	10	10	7	23	13	18	10	12	15	3	25	15	26	17	11	7	16	13	15	12	14	16	5	21	22	20	0.0108944	heparanase-like protein precursor, putative, expressed
LOC_Os01g68320	1	205	187	23	86	53	18	53	100	66	74	59	79	87	78	35	17	101	47	42	68	79	40	74	87	78	70	68	54	42	64	60	73	84	92	52	92	58	39	55	47	85	118	80	0.0128512	DEAD-box ATP-dependent RNA helicase 30, putative, expressed
LOC_Os11g19149	1	76	101	7	47	18	9	40	20	24	24	29	28	32	17	14	8	58	33	28	28	31	16	47	36	30	36	32	19	22	35	24	27	26	28	29	41	24	21	20	25	42	72	41	0.0318595	expressed protein
LOC_Os03g27019	1	101	97	13	38	15	6	35	26	31	14	9	25	24	31	19	0	13	7	47	22	31	20	47	41	39	19	39	23	25	25	44	39	30	45	23	50	12	22	24	11	43	78	100	0.00735976	expressed protein
LOC_Os07g30100	2	29	48	3	13	11	4	9	9	11	12	24	13	23	20	5	2	17	13	17	17	16	4	16	24	11	11	13	11	12	16	13	18	12	33	22	17	13	23	13	11	16	41	14	0.0395126	RIN3, putative, expressed
LOC_Os05g38530	2	40	52	6	31	16	2	12	28	20	35	9	17	20	14	19	5	20	24	18	3	18	4	12	7	6	4	8	12	5	17	10	18	21	10	6	27	9	7	6	5	8	21	10	0.00311569	DnaK family protein, putative, expressed
LOC_Os03g41100	0	28	21	1	15	13	1	20	22	14	16	19	8	17	12	4	5	14	8	15	6	6	3	11	12	7	4	8	7	6	14	5	4	2	6	2	5	6	4	7	2	6	10	13	0.00514626	cyclin, putative, expressed
LOC_Os12g37870	5	80	88	9	37	19	7	31	28	29	27	35	38	52	33	12	10	39	36	27	14	21	13	27	32	12	7	23	18	15	22	16	27	12	23	5	43	14	17	19	21	18	56	35	0.0310914	ATP-grasp domain containing protein, expressed
LOC_Os04g19740	1	34	38	7	37	13	4	23	28	18	35	27	16	53	30	13	9	35	28	18	7	10	10	10	14	11	10	24	8	8	19	6	20	24	22	13	15	8	10	13	11	21	40	24	0.0275806	transketolase, chloroplast precursor, putative, expressed
LOC_Os07g44330	1	47	19	1	24	12	1	17	10	15	16	17	12	22	26	8	3	22	7	15	10	16	16	20	17	22	20	12	15	13	29	20	13	23	36	15	14	16	8	7	12	12	20	20	0.0159586	kinase, putative, expressed
LOC_Os02g31922	0	8	4	1	5	4	0	1	4	5	0	3	1	2	2	1	1	9	1	5	2	8	1	3	6	11	5	2	7	7	2	8	6	2	4	8	5	1	1	2	0	5	7	2	0.0442806	expressed protein
LOC_Os07g13170	10	555	247	50	142	123	33	198	333	261	158	118	170	202	335	100	31	272	99	180	154	299	189	336	342	370	236	156	200	201	415	199	263	265	406	216	201	311	211	198	91	200	139	131	7.78129e-05	AP2 domain containing protein, expressed
LOC_Os01g19694	4	424	325	37	195	97	31	155	181	170	150	109	130	182	224	92	20	193	128	178	120	245	87	216	270	146	130	118	126	110	202	189	216	155	286	81	182	116	115	124	88	144	206	144	0.00360573	Homeobox domain containing protein, expressed
LOC_Os01g03040	0	17	11	0	20	7	1	5	5	10	6	4	6	5	9	3	0	9	0	5	6	11	2	3	18	12	4	10	2	4	16	12	13	5	24	8	8	5	16	6	1	10	15	9	0.00707471	expressed protein
LOC_Os12g41200	3	225	180	16	113	52	22	60	70	71	56	69	56	96	77	56	29	110	59	67	52	76	65	65	86	83	69	71	51	55	94	58	78	54	104	67	82	55	46	56	47	103	118	99	0.0379057	KIP1, putative, expressed
LOC_Os05g23720	22	773	978	113	479	288	144	353	385	307	367	265	346	462	340	230	120	391	283	354	209	292	143	304	359	202	230	269	204	189	307	234	313	213	336	226	388	177	195	241	228	309	438	383	0.0441615	mitochondrial carrier protein, putative, expressed
LOC_Os01g70170	0	213	260	35	134	71	15	93	125	79	137	78	90	137	103	58	30	110	79	63	31	62	40	58	78	62	31	61	51	33	64	52	70	39	69	51	91	47	48	55	56	68	123	82	0.00598334	transaldolase, putative, expressed
LOC_Os07g31300	0	166	184	13	73	48	9	72	86	62	76	76	63	94	83	46	18	84	40	90	30	57	19	44	48	39	42	48	36	19	40	29	53	36	48	41	58	24	29	27	38	50	73	81	0.00853057	ATP synthase delta chain, mitochondrial precursor, putative, expressed
LOC_Os05g43690	5	369	443	34	160	103	32	202	284	134	178	129	200	230	201	135	54	281	107	209	96	171	77	129	131	136	98	125	103	90	184	97	143	99	134	121	152	90	93	83	75	146	204	144	0.0431334	glucan endo-1,3-beta-glucosidase-like protein 3 precursor, putative, expressed
LOC_Os12g22620	0	28	26	0	6	5	0	10	13	3	7	10	6	12	12	8	1	15	11	12	10	10	8	6	14	11	5	8	8	6	20	7	7	7	17	12	7	3	8	8	6	15	23	15	0.0422271	endonuclease/Exonuclease/phosphatase family protein, expressed
LOC_Os11g09280	18	500	618	91	421	207	50	283	362	214	261	225	254	322	239	157	75	283	191	148	135	171	76	186	185	162	135	190	133	107	139	110	212	148	194	117	226	93	139	145	148	180	314	253	0.000235744	OsPDIL1-1 protein disulfide isomerase PDIL1-1, expressed
LOC_Os05g09490	5	267	298	14	154	81	28	129	145	87	132	90	143	151	115	72	36	146	121	108	69	79	58	86	99	65	61	99	71	44	86	85	110	50	82	69	90	55	50	74	49	81	141	104	0.00275642	peptidase, T1 family, putative, expressed
LOC_Os03g62620	3	177	213	18	111	52	16	83	81	82	77	74	72	98	80	57	23	101	75	66	47	61	38	69	80	63	29	41	44	43	68	56	74	63	68	30	58	47	37	45	35	56	110	75	0.0281202	late embryogenesis abundant protein, putative, expressed
LOC_Os07g28614	0	4	1	0	1	0	0	5	1	2	2	0	1	5	7	0	0	1	3	7	7	4	7	8	7	10	2	1	3	3	8	7	2	4	6	3	3	2	1	2	3	3	2	1	0.00544344	expressed protein
LOC_Os02g46750	0	10	7	0	2	2	0	0	5	3	6	3	4	7	3	1	1	3	1	2	3	2	0	5	9	7	1	6	2	3	8	9	4	9	11	12	6	4	1	2	0	9	3	2	0.0137666	expressed protein
LOC_Os03g22950	3	206	230	15	113	57	15	118	121	70	87	101	106	125	94	44	28	90	62	83	41	75	37	58	85	60	38	79	32	38	64	52	79	30	60	51	76	36	43	44	44	60	103	99	0.00340559	acyl carrier protein, putative, expressed
LOC_Os07g07410	0	28	7	4	10	5	0	10	21	1	7	14	7	10	28	6	1	28	6	6	6	18	4	11	24	19	13	7	12	11	28	13	9	20	15	37	17	20	9	6	2	11	10	20	0.0153597	oxidoreductase, 2OG-Fe oxygenase family protein, putative, expressed
LOC_Os08g43540	2	222	212	14	110	70	17	119	109	89	95	90	90	117	89	55	30	109	53	82	38	75	33	80	73	61	40	67	54	41	47	70	78	52	61	49	58	42	30	38	38	75	112	87	0.00173316	peptidase, T1 family, putative, expressed
LOC_Os01g42830	0	41	49	6	22	13	1	19	10	14	13	23	13	19	17	10	7	30	10	12	15	25	9	13	20	24	16	17	9	8	17	14	26	20	28	10	22	10	11	16	11	16	30	26	0.0462032	adaptin ear-binding coat-associated protein 2, putative, expressed
LOC_Os06g05870	0	35	19	4	5	10	0	5	13	7	7	9	11	14	17	4	2	26	3	8	10	10	7	9	10	13	11	10	14	3	25	21	10	6	9	9	17	11	7	9	9	10	17	12	0.0403365	dual specificity protein phosphatase, putative, expressed
LOC_Os12g06010	0	31	45	4	19	20	4	39	13	27	45	39	42	60	35	7	8	37	29	28	11	14	8	22	15	9	13	15	13	10	11	17	9	8	12	3	23	17	11	13	8	21	25	27	0.00605095	retrotransposon protein, putative, unclassified, expressed
LOC_Os04g33680	0	71	60	8	27	23	9	34	48	20	27	35	30	33	27	12	11	39	26	34	18	18	5	22	28	22	19	18	9	14	24	17	24	12	17	18	22	21	20	8	5	29	30	25	0.0482074	glutaredoxin, putative, expressed
LOC_Os06g39040	0	14	9	1	2	3	2	4	0	4	2	0	6	2	4	3	0	3	2	3	2	7	2	3	6	2	2	5	3	1	10	6	3	5	6	2	11	0	0	6	4	8	11	14	0.0393042	dehydrogenase/reductase SDR family member 12, putative, expressed
LOC_Os09g36220	0	20	19	3	29	2	2	5	10	8	6	8	3	8	15	1	6	6	3	5	18	8	13	10	13	29	7	20	4	4	22	20	4	14	16	34	6	17	5	5	8	14	34	14	0.00127923	response regulator receiver domain containing protein, expressed
LOC_Os07g25022	0	118	85	2	58	28	4	40	59	32	54	25	31	41	18	14	17	87	34	47	36	51	62	41	56	54	23	40	43	26	45	35	37	37	61	39	40	39	30	32	32	27	40	26	0.0492116	conserved hypothetical protein
LOC_Os09g35880	0	124	106	10	40	25	6	41	41	40	44	31	33	36	56	25	8	52	32	56	28	51	22	40	80	62	33	27	36	25	53	45	40	34	74	42	82	42	34	39	21	38	57	57	0.00157885	B-box zinc finger family protein, putative, expressed
LOC_Os12g40840	8	454	370	35	162	147	55	170	129	144	124	160	146	191	191	97	26	224	144	149	122	211	94	170	174	184	154	135	94	114	148	150	174	163	211	105	172	115	110	129	101	172	266	207	0.035057	expressed protein
LOC_Os02g51080	1	59	22	4	26	11	1	7	17	11	13	15	9	11	18	8	1	27	5	37	9	28	18	24	32	33	16	15	9	8	35	31	19	26	28	30	26	8	21	17	13	20	29	32	0.00012301	FAD binding domain containing protein, expressed
LOC_Os09g10910	3	121	106	6	60	28	10	39	56	53	50	38	59	62	67	26	12	59	36	52	24	37	27	37	41	33	16	30	23	33	33	20	35	27	35	44	33	29	21	25	21	33	52	47	0.0279214	fiber protein Fb34, putative, expressed
LOC_Os03g32160	1	5	7	0	6	2	1	6	3	1	8	7	6	7	3	3	1	9	2	7	5	8	6	7	8	1	2	7	6	2	9	4	5	4	10	9	16	3	4	4	5	11	11	5	0.018902	calmodulin binding protein, putative, expressed
LOC_Os08g33370	23	718	934	122	394	226	93	285	414	298	415	292	327	402	321	182	88	374	261	355	186	242	131	274	293	207	201	268	218	170	270	205	289	179	293	178	290	165	177	213	199	236	402	364	0.00408438	14-3-3 protein, putative, expressed
LOC_Os08g30900	0	12	6	1	4	1	0	5	8	0	1	3	4	7	5	2	0	5	6	5	7	5	4	7	9	8	2	3	2	1	9	1	3	4	8	6	5	4	2	5	2	5	6	6	0.0439966	YDG/SRA domain containing protein, expressed
LOC_Os12g28015	0	9	12	1	4	3	2	6	3	10	5	6	3	5	5	3	0	10	5	7	9	11	5	10	11	11	5	7	4	9	12	19	1	4	3	7	3	6	2	3	0	5	9	10	0.0415076	expressed protein
LOC_Os03g19280	0	48	65	6	51	26	8	37	29	31	24	17	34	22	30	19	4	31	19	29	10	21	7	18	17	14	15	19	9	14	15	15	18	21	25	8	21	11	17	13	9	20	33	21	0.0147774	argininosuccinate lyase, putative, expressed
LOC_Os11g26850	32	1146	1553	240	870	456	207	549	701	524	662	442	542	672	536	413	202	568	441	479	286	352	212	390	458	299	274	365	304	246	381	312	484	288	416	298	536	283	344	267	296	437	754	657	1.53555e-05	erythronate-4-phosphate dehydrogenase, putative, expressed
LOC_Os06g50510	0	45	19	5	10	12	0	12	23	17	15	14	7	12	12	3	8	32	11	11	15	15	7	24	27	19	11	8	10	13	18	24	20	15	16	26	17	11	19	15	5	21	18	23	0.00854578	START domain containing protein, expressed
LOC_Os01g55540	2	181	233	29	155	77	24	128	95	102	106	105	79	159	75	43	20	105	66	79	73	69	36	62	82	47	48	81	39	48	73	46	74	52	86	60	77	42	46	47	50	61	149	93	0.0333068	aminotransferase, classes I and II, domain containing protein, expressed
LOC_Os09g32330	1	51	20	4	21	9	1	8	10	14	8	16	9	25	30	8	1	23	5	11	33	46	24	65	41	62	13	23	9	32	70	86	17	25	30	25	22	16	8	8	15	25	29	25	2.64855e-08	expressed protein
LOC_Os04g57300	0	72	31	7	28	9	4	21	25	16	16	15	20	30	33	18	6	30	9	11	19	30	11	26	31	18	19	26	26	18	29	22	32	21	32	10	23	19	5	24	18	22	39	34	0.00463336	phosphatidylinositol 3- and 4-kinase family protein, putative, expressed
LOC_Os08g03579	23	1542	1947	152	903	551	183	687	828	632	888	732	840	1069	676	483	202	799	578	668	417	532	239	632	650	510	383	606	401	374	535	433	720	310	562	387	693	342	400	395	423	518	764	812	0.0213834	expressed protein
LOC_Os09g36630	0	20	32	1	8	3	2	7	7	4	5	3	7	8	9	3	2	14	9	11	6	9	18	16	8	5	4	11	13	4	11	13	14	22	16	4	22	9	11	12	18	11	16	19	4.27642e-05	expressed protein
LOC_Os09g24408	0	117	84	2	53	28	1	47	55	31	55	29	28	39	25	22	19	71	38	52	44	41	51	39	60	52	25	44	47	23	57	46	37	35	64	42	40	32	27	37	35	25	52	21	0.0432452	conserved hypothetical protein
LOC_Os03g08050	11	718	923	106	497	290	62	384	470	325	504	375	440	598	332	251	142	387	272	352	186	218	189	265	318	206	144	237	168	161	264	199	371	127	251	159	284	145	141	189	169	240	388	333	2.51448e-06	elongation factor Tu, putative, expressed
LOC_Os07g46990	3	143	133	11	90	61	9	87	60	52	55	55	70	76	64	37	10	67	45	59	13	48	15	40	46	37	22	26	25	21	30	30	29	27	29	16	60	19	16	30	17	42	74	85	2.22165e-05	copper/zinc superoxide dismutase, putative, expressed
LOC_Os08g09940	2	193	206	24	137	51	25	118	115	58	117	78	108	108	75	58	23	120	73	50	31	50	33	55	68	41	35	55	45	59	54	34	70	43	71	55	73	35	38	33	44	60	106	91	0.000240622	GTP-binding protein, putative, expressed
LOC_Os05g47446	6	224	213	9	104	73	19	110	97	88	88	77	85	105	116	45	14	120	54	115	39	39	22	78	72	56	43	68	45	52	55	65	66	59	83	37	95	35	44	48	23	66	106	104	0.0256782	expressed protein
LOC_Os08g03290	6	551	623	73	313	189	63	214	232	200	282	214	219	310	204	169	66	266	259	215	121	182	91	211	226	131	104	172	150	113	176	164	210	128	178	103	225	84	108	144	119	162	353	265	0.00758778	glyceraldehyde-3-phosphate dehydrogenase, putative, expressed
LOC_Os04g55840	0	16	20	0	14	6	3	14	7	7	6	7	7	5	12	3	0	27	6	3	7	16	7	13	12	9	4	2	8	3	16	10	8	12	10	18	11	8	10	8	5	13	17	16	0.0128795	expressed protein
LOC_Os07g06600	0	9	5	0	2	1	1	5	2	0	3	2	3	6	2	0	0	4	0	2	4	2	4	5	5	1	1	4	1	2	6	6	5	2	4	1	3	4	0	4	2	2	7	4	0.0238119	glutaredoxin, putative, expressed
LOC_Os10g10990	0	179	145	11	83	44	8	74	80	67	64	59	53	85	66	37	13	112	42	61	47	78	46	80	90	72	41	58	46	50	89	53	74	49	90	53	64	34	40	47	41	65	83	57	0.0432989	transcription initiation factor IIF, alpha subunit domain containing protein, expressed
LOC_Os12g44230	0	16	6	0	6	2	1	7	5	6	2	2	8	5	9	3	0	11	3	6	5	3	6	5	13	10	5	6	3	7	15	1	11	5	3	10	4	8	4	9	2	5	10	4	0.0273916	expressed protein
LOC_Os07g43470	1	56	73	5	30	21	6	42	36	21	35	30	25	38	36	18	9	35	34	35	27	26	8	17	22	27	6	12	11	13	29	20	25	22	25	23	31	13	10	14	4	17	32	28	0.0285892	GTP-binding protein, putative, expressed
LOC_Os12g20390	2	108	116	5	47	25	8	35	26	29	32	35	40	52	48	13	7	54	20	51	35	38	29	66	47	43	30	24	24	39	49	53	56	32	43	45	50	25	23	23	14	35	52	47	0.0183258	expressed protein
LOC_Os01g66680	0	7	4	0	1	2	1	1	3	2	1	1	1	4	4	1	0	3	2	0	2	4	3	4	1	1	1	1	3	5	7	1	4	2	3	2	0	2	0	6	3	6	6	3	0.0309814	S-domain receptor-like protein kinase, putative, expressed
LOC_Os03g18810	4	159	159	19	85	62	16	92	69	55	73	52	66	97	64	46	15	80	35	47	28	38	32	66	63	38	23	41	29	32	56	31	49	21	47	30	68	26	34	36	30	71	75	66	0.00418197	aminotransferase, classes I and II, domain containing protein, expressed
LOC_Os01g05130	1	28	49	2	18	9	1	14	17	13	18	16	20	17	20	6	1	21	9	18	16	26	11	31	21	12	10	12	8	14	24	17	30	19	31	15	17	13	3	8	14	17	31	25	0.00429119	expressed protein
LOC_Os01g55770	2	216	251	21	152	88	15	105	120	74	130	84	101	126	99	62	22	96	90	100	42	67	38	81	89	61	55	79	57	49	75	62	68	56	65	42	90	42	44	53	43	67	120	103	0.00211539	expressed protein
LOC_Os02g39970	2	33	49	2	19	9	6	17	8	21	20	15	13	18	15	5	10	18	13	20	63	76	32	61	71	55	66	91	41	52	44	62	91	48	76	65	91	44	28	79	31	82	121	59	6.53158e-54	regulatory subunit, putative, expressed
LOC_Os12g37160	0	5	3	0	3	1	0	2	2	2	5	5	1	1	1	0	1	1	1	3	2	7	3	4	4	5	1	2	3	1	2	5	5	0	3	8	4	3	4	0	4	6	0	5	0.00581487	expressed protein
LOC_Os01g72860	0	58	54	3	17	7	0	20	24	21	16	14	13	16	19	9	13	39	24	11	12	22	21	26	27	13	14	19	20	15	26	29	12	14	28	23	24	19	15	12	16	33	53	23	0.00934317	MAC/Perforin domain containing protein, putative, expressed
LOC_Os12g07180	0	11	16	2	6	6	0	4	4	4	6	5	8	6	6	2	1	11	4	5	5	6	3	10	9	10	7	4	4	4	3	10	6	6	8	9	11	7	1	5	2	11	11	18	0.00536142	transposon protein, putative, Pong sub-class, expressed
LOC_Os12g04750	1	77	66	1	22	10	8	31	26	25	30	29	20	31	29	17	10	44	14	22	20	26	28	35	28	19	28	14	30	21	38	22	28	30	32	18	23	19	22	26	12	40	51	40	0.0203611	OsDegp14 - Putative Deg protease homologue, expressed
LOC_Os01g24480	1	10	2	2	5	1	1	1	3	2	3	4	3	1	6	0	0	9	4	4	4	12	2	5	3	4	5	4	4	4	5	2	4	5	7	6	6	4	2	3	3	2	8	4	0.046311	DUF1399 containing protein, putative, expressed
LOC_Os06g19680	0	56	72	2	26	19	5	18	17	16	16	16	32	27	30	19	10	28	27	23	15	36	26	22	35	46	23	19	8	9	25	22	30	30	38	23	31	19	16	20	23	22	45	24	0.0246329	zinc finger, C3HC4 type domain containing protein, expressed
LOC_Os04g58240	2	253	281	44	153	69	14	125	161	95	149	105	119	173	110	90	43	165	83	109	82	81	35	65	117	63	54	79	52	56	111	77	83	50	125	74	108	59	58	65	61	104	153	110	0.0171879	expressed protein
LOC_Os03g62420	1	46	47	3	23	14	0	21	26	17	23	26	21	30	28	12	5	31	15	16	15	7	7	9	14	12	11	16	9	4	13	10	13	5	11	7	21	5	3	7	8	15	23	20	0.00137837	expressed protein
LOC_Os03g39380	0	3	9	0	0	1	0	3	3	1	3	2	1	1	6	2	1	2	3	2	7	8	0	3	4	3	4	5	4	6	3	6	3	7	5	2	3	4	2	3	2	4	5	2	0.000989944	expressed protein
LOC_Os03g09210	1	133	141	14	79	46	9	73	96	55	71	52	57	63	53	25	6	63	37	46	25	38	17	45	42	37	37	35	21	20	42	31	44	11	45	35	50	15	27	26	26	37	73	52	0.00508204	NADH dehydrogenase 1 alpha subcomplex subunit 13, putative, expressed
LOC_Os06g40020	1	36	53	7	28	18	9	18	14	15	30	14	14	17	24	19	2	23	17	19	25	24	24	24	27	12	30	35	24	17	19	26	25	17	32	16	34	21	15	20	28	23	67	34	0.00017002	DEAD-box ATP-dependent RNA helicase 52A, putative, expressed
LOC_Os04g39900	0	10	8	1	6	4	0	7	4	6	8	6	5	8	11	7	0	8	5	5	1	1	2	2	6	1	5	3	0	0	4	5	2	2	4	1	3	3	3	1	0	2	5	2	0.0122143	Os4bglu13 - beta-glucosidase homologue, similar to Os4Bglu12 exoglucanase/b-glucosidase, expressed
LOC_Os05g09000	0	24	12	0	9	1	0	7	6	11	5	6	7	18	14	5	1	16	5	6	7	20	5	9	4	6	9	6	4	9	14	13	15	10	10	12	7	12	6	12	7	6	12	8	0.0115778	expressed protein
LOC_Os04g35840	0	19	7	0	6	3	1	6	1	17	1	6	4	3	7	2	0	14	2	7	11	12	11	13	10	3	4	2	9	3	6	7	8	8	9	8	11	9	3	3	5	11	6	9	0.0111714	T-complex protein 11, putative, expressed
LOC_Os10g21930	0	7	22	0	7	12	0	7	4	9	7	7	6	5	7	7	2	20	5	2	10	9	12	16	16	13	4	5	6	5	12	19	9	8	9	7	4	3	5	7	1	11	13	10	0.032615	OsFBK21 - F-box domain and kelch repeat containing protein, expressed
LOC_Os10g39900	0	42	34	3	14	8	2	8	13	21	6	12	17	20	12	10	4	18	13	14	6	14	4	29	21	14	12	18	8	5	12	21	16	18	24	7	20	16	11	17	11	20	34	27	0.0122295	glycosyltransferase family protein 1, putative, expressed
LOC_Os05g14860	0	68	43	9	34	9	4	20	27	25	15	16	18	29	24	12	6	23	25	29	16	37	9	36	29	26	22	25	14	13	35	17	20	17	28	23	21	15	16	13	18	25	62	31	0.0354624	seven in absentia protein family domain containing protein, expressed
LOC_Os09g30418	3	548	640	50	368	255	29	334	432	237	338	298	276	402	310	137	89	354	209	190	168	159	124	208	295	175	98	123	127	85	222	178	213	108	167	130	188	142	94	125	125	128	230	237	0.00097932	heat shock protein, putative, expressed
LOC_Os07g40640	0	61	52	5	32	15	2	26	26	25	26	26	20	36	31	14	6	53	17	33	9	23	8	19	26	14	13	15	6	9	19	12	15	8	16	8	16	14	7	8	9	12	17	20	0.000178187	expressed protein
LOC_Os03g16890	0	45	30	1	9	10	2	24	13	17	12	10	14	12	13	14	3	16	12	21	7	19	9	23	36	18	14	22	9	17	21	13	13	17	13	11	22	14	12	15	7	22	38	14	0.00377473	N-acetylglucosaminyltransferase, putative, expressed
LOC_Os03g02150	1	94	107	5	39	21	12	30	42	38	38	22	41	35	36	22	11	48	26	31	29	34	32	36	47	46	29	31	36	19	37	41	52	39	37	40	38	27	22	41	34	32	58	46	0.0025438	adapitin protein, putative, expressed
LOC_Os02g01440	0	9	9	1	5	0	0	3	9	4	0	4	2	8	6	2	0	15	1	4	2	10	4	12	8	4	5	4	5	3	6	5	2	6	12	12	5	7	4	4	2	1	8	9	0.00918982	nitric oxide synthase 1, putative, expressed
LOC_Os09g03110	0	13	8	1	4	2	0	1	5	4	4	4	4	3	9	2	2	6	7	3	5	10	5	12	6	6	4	9	6	4	8	8	9	1	8	10	15	6	1	4	2	6	7	4	0.000782451	retrotransposon protein, putative, Ty3-gypsy subclass, expressed
LOC_Os07g31650	0	26	18	1	7	4	2	10	11	6	8	3	6	6	16	7	3	16	2	4	5	22	7	11	19	19	4	5	7	6	17	11	7	9	12	14	11	8	5	16	6	6	16	10	0.00312508	expressed protein
LOC_Os01g03110	0	48	41	1	28	16	2	16	18	27	16	15	20	9	25	8	4	28	4	13	16	17	14	27	30	17	6	21	19	11	19	21	26	18	22	14	28	13	14	18	2	15	25	18	0.0469378	expressed protein
LOC_Os04g52540	2	63	59	2	18	12	5	20	31	16	38	12	22	22	17	13	4	22	15	13	19	25	33	20	29	14	15	16	17	12	37	19	30	21	24	20	16	16	14	16	13	17	29	42	0.0483132	retrotransposon protein, putative, unclassified, expressed
LOC_Os07g04240	5	120	193	21	117	74	19	107	108	73	97	78	86	112	71	50	22	121	67	38	37	45	30	66	89	60	43	58	44	28	54	49	62	39	60	53	83	48	40	38	34	62	81	94	0.00359146	succinate dehydrogenase flavoprotein subunit,mitochondrial precursor, putative, expressed
LOC_Os04g55080	0	43	45	4	24	11	2	8	18	15	20	12	13	19	15	18	6	21	12	8	15	21	10	20	28	19	14	11	11	4	22	16	12	12	25	19	18	17	12	12	17	15	29	15	0.048619	cyclic nucleotide-gated ion channel, putative, expressed
LOC_Os09g21460	0	26	33	5	15	14	10	12	17	20	9	14	11	17	16	11	2	15	7	13	3	5	1	9	6	6	4	10	5	4	13	4	10	5	12	12	12	9	10	5	12	7	13	10	0.0363703	expressed protein
LOC_Os09g39420	1	64	65	5	43	14	1	16	22	23	31	26	17	20	19	18	5	26	17	14	16	27	9	27	25	19	27	21	26	16	21	18	20	21	29	24	36	11	18	20	17	30	53	22	0.0385839	WD domain, G-beta repeat domain containing protein, expressed
LOC_Os09g02130	0	37	38	1	19	4	3	10	14	12	14	12	6	22	13	16	0	11	4	6	6	12	8	20	23	11	9	11	6	8	22	11	18	6	12	15	26	11	9	14	10	20	22	19	0.0182898	expressed protein
LOC_Os12g44370	1	15	7	4	13	1	0	4	6	10	5	3	7	6	4	7	2	5	8	16	6	12	6	11	12	9	9	5	5	11	14	9	8	13	18	21	26	7	8	17	8	6	7	13	0.00168167	expressed protein
LOC_Os06g04030	20	1070	1295	108	457	318	107	396	528	359	419	405	475	484	676	259	111	612	309	524	384	441	187	490	515	507	374	451	275	322	627	370	550	383	562	373	537	378	325	323	275	480	636	491	0.013187	histone H3, putative, expressed
LOC_Os03g02320	1	62	34	3	33	14	4	27	14	18	27	18	21	16	32	11	9	40	9	18	15	30	10	31	39	22	11	21	15	22	17	21	18	22	33	31	38	30	16	11	19	27	57	33	0.00421445	STE_PAK_Ste20_STLK.3 - STE kinases include homologs to sterile 7, sterile 11 and sterile 20 from yeast, expressed
LOC_Os04g40930	0	39	30	2	14	9	2	10	12	4	19	9	10	18	16	4	4	25	15	15	11	12	12	16	23	13	10	16	14	11	14	11	7	10	16	16	15	13	17	13	4	14	30	18	0.0176312	MYB family transcription factor, putative, expressed
LOC_Os06g42020	0	72	31	5	14	16	3	40	44	29	27	24	27	32	44	22	8	36	22	27	21	42	20	48	29	29	20	30	16	23	30	30	32	37	40	32	29	25	17	41	12	32	30	17	0.04778	CSLA9 - cellulose synthase-like family A, expressed
LOC_Os08g43130	1	196	147	11	73	47	19	51	53	53	78	60	42	81	83	53	21	113	79	46	45	88	50	61	96	72	38	44	64	35	71	69	73	59	96	65	96	47	41	46	47	88	135	73	0.0324273	NAP1, putative, expressed
LOC_Os03g31594	0	127	105	3	63	38	6	58	40	42	46	45	37	59	28	27	12	74	35	50	25	56	47	59	82	46	47	40	39	30	56	32	51	39	68	58	59	30	30	34	23	64	66	45	0.00611144	jmjC domain containing protein, expressed
LOC_Os02g43500	0	24	33	2	16	7	3	10	11	7	8	14	11	18	7	6	1	17	11	8	6	18	9	21	12	13	5	10	10	9	20	12	6	9	17	17	10	10	7	9	11	17	16	14	0.0121962	OR, putative, expressed
LOC_Os01g54560	0	24	26	9	19	13	5	14	23	15	12	18	7	21	41	4	1	25	3	2	21	24	13	30	36	20	12	14	9	13	50	14	13	18	41	20	11	14	8	5	18	20	25	21	0.0215744	trehalose synthase, putative, expressed
LOC_Os10g42830	0	20	10	1	7	12	0	5	4	7	7	2	2	5	9	1	2	9	11	5	5	15	4	8	11	8	10	6	8	8	7	5	8	7	6	11	6	5	5	7	4	11	7	8	0.0230797	transporter family protein, putative, expressed
LOC_Os11g48050	1	16	7	0	4	2	0	8	6	5	5	3	4	3	5	3	4	19	4	4	4	6	8	17	7	5	9	5	8	2	7	12	3	6	18	9	14	13	3	6	0	5	9	12	0.0201665	expressed protein
LOC_Os06g11040	1	11	22	0	11	5	3	9	8	6	9	5	2	8	6	5	2	10	5	7	8	9	8	12	5	6	8	4	4	5	16	10	10	6	9	9	10	7	10	5	4	8	14	9	0.0214854	expressed protein
LOC_Os12g31440	1	79	81	7	27	27	7	22	29	15	29	35	26	34	31	12	7	43	28	26	14	30	18	36	34	21	18	21	15	26	36	20	24	21	48	41	60	27	32	20	19	32	84	36	0.0354624	expressed protein
LOC_Os04g33080	0	17	12	1	3	3	0	2	5	0	4	2	5	5	9	3	0	8	10	5	5	9	7	5	5	7	3	6	7	2	9	13	6	7	7	12	7	6	6	0	6	16	19	5	0.00172437	protein phosphatase 2C, putative, expressed
LOC_Os04g47410	0	71	47	1	36	22	3	20	13	20	23	19	25	33	32	12	6	49	26	32	26	20	12	43	28	20	17	23	21	13	40	27	21	24	36	27	20	22	19	24	15	23	40	40	0.0437832	DHHC zinc finger domain containing protein, expressed
LOC_Os08g31970	4	214	156	14	90	63	11	74	67	68	64	62	63	74	87	48	33	99	73	73	56	82	47	81	79	60	64	62	60	51	95	74	81	67	94	70	89	57	44	63	52	109	176	104	0.00161775	NHL repeat-containing protein, putative, expressed
LOC_Os05g11810	10	331	408	53	222	140	45	149	192	180	194	129	174	202	190	92	55	219	138	148	114	136	85	143	185	109	114	101	95	89	107	90	169	103	168	109	163	100	97	81	77	149	227	139	0.0338504	gibberellin 2-beta-dioxygenase 1, putative, expressed
LOC_Os02g47420	3	271	211	22	122	58	23	114	112	105	104	53	86	148	123	39	28	163	72	84	117	128	80	157	184	104	68	92	57	77	111	98	104	78	143	57	113	79	58	77	50	109	189	83	0.00745826	ATROPGEF7/ROPGEF7, putative, expressed
LOC_Os05g06910	0	20	19	6	11	6	1	16	13	7	8	5	8	17	11	4	4	10	7	8	7	1	5	6	6	5	1	5	5	1	10	4	6	3	3	2	10	5	1	3	3	4	11	9	0.0141703	expressed protein
LOC_Os04g42120	1	18	20	2	10	10	1	4	3	6	13	5	4	6	10	4	0	5	5	3	4	11	4	11	10	11	3	3	12	8	13	8	12	5	8	12	10	5	3	3	5	7	21	13	0.0323923	N-acetyltransferase ESCO2, putative, expressed
LOC_Os07g25740	0	25	32	1	19	11	2	11	8	7	19	22	11	10	11	13	3	12	6	15	15	14	16	17	22	18	8	22	10	4	20	8	22	4	26	7	18	26	19	10	11	18	40	10	0.00569306	expressed protein
LOC_Os03g51250	2	134	145	15	79	52	16	63	64	51	75	54	60	85	56	39	12	54	48	46	28	49	13	37	41	40	31	62	26	30	49	27	40	37	51	23	63	19	26	26	31	41	65	47	0.00323957	adenylyl cyclase-associated protein, putative, expressed
LOC_Os03g10930	1	82	85	6	53	31	6	27	31	39	47	25	29	54	32	25	9	53	25	29	24	20	9	26	30	32	19	27	14	14	32	32	24	7	26	20	31	8	17	16	14	22	35	28	0.0121962	ribosomal protein L51, putative, expressed
LOC_Os04g46740	2	133	75	17	47	20	5	45	98	46	30	35	50	38	73	23	8	91	32	52	34	99	37	78	84	57	47	47	47	45	66	68	31	62	79	73	62	46	43	42	20	47	59	51	0.000918791	pectinesterase, putative, expressed
LOC_Os02g42350	3	124	115	7	43	23	16	42	44	44	40	42	37	26	45	20	15	42	37	34	34	68	27	70	53	35	22	35	18	38	57	48	41	73	48	24	59	25	44	27	32	34	78	69	0.0227486	nitrilase, putative, expressed
LOC_Os01g01170	0	29	41	8	25	17	5	21	40	22	34	19	17	15	11	5	5	40	12	15	14	4	5	21	15	2	9	10	3	7	10	8	8	3	11	16	17	11	3	12	9	24	23	8	0.0389005	expressed protein
LOC_Os04g40950	13	1093	1343	130	621	363	80	558	711	502	639	554	571	771	539	342	136	655	428	539	275	396	185	380	472	371	257	380	254	246	478	310	466	236	384	263	464	240	281	262	283	433	659	480	0.00188967	glyceraldehyde-3-phosphate dehydrogenase, putative, expressed
LOC_Os03g61220	0	38	54	3	27	17	3	24	37	10	18	9	12	20	21	15	7	21	11	13	15	23	9	14	37	29	13	16	8	12	30	22	23	40	19	16	26	15	13	17	14	25	32	15	0.0262754	DEAD-box ATP-dependent RNA helicase 3, putative, expressed
LOC_Os01g42210	1	9	8	1	3	1	0	2	1	1	3	3	1	3	1	6	0	1	2	2	4	7	2	7	5	4	8	4	2	4	1	2	1	1	6	8	7	4	1	3	3	5	8	8	0.00648661	LTPL47 - Protease inhibitor/seed storage/LTP family protein precursor, putative, expressed
LOC_Os05g34760	1	147	122	22	75	43	4	49	66	51	60	44	49	67	71	30	20	70	42	31	39	70	47	60	101	46	33	43	41	27	92	46	48	55	86	67	56	46	37	41	34	40	99	49	0.0485987	expressed protein
LOC_Os03g27290	4	158	181	18	102	52	16	91	115	74	86	64	76	92	73	38	16	71	39	87	38	58	24	55	77	43	35	49	28	41	45	35	55	38	60	23	64	40	21	37	38	45	73	74	0.00023863	cytochrome c oxidase subunit, putative, expressed
LOC_Os02g57150	2	88	79	5	47	32	3	50	50	47	54	41	35	56	48	19	8	47	30	38	19	25	5	28	29	13	17	17	20	23	22	20	28	18	26	19	35	12	20	17	10	29	44	33	5.46022e-05	tubulin-specific chaperone A, putative, expressed
LOC_Os02g50290	0	41	49	3	35	9	5	9	16	16	29	9	10	23	21	6	1	21	16	20	10	20	11	32	24	15	15	12	16	21	23	22	15	19	16	16	21	11	19	11	10	12	28	25	0.0458401	RING zinc finger protein, putative, expressed
LOC_Os01g68860	0	56	32	2	35	17	1	17	16	18	20	18	16	26	22	18	2	21	4	22	17	23	9	20	30	22	7	24	16	24	21	24	14	24	23	16	22	19	14	19	16	22	34	39	0.0044647	zinc finger C-x8-C-x5-C-x3-H type family protein, expressed
LOC_Os01g16870	11	585	496	44	267	159	26	218	275	212	199	206	191	253	306	117	57	329	132	161	169	245	177	232	294	268	204	155	147	118	335	160	216	196	237	272	206	178	195	126	127	237	334	205	0.00621782	argonaute, putative, expressed
LOC_Os12g38440	1	250	116	18	71	70	13	96	111	95	82	60	70	73	135	42	22	156	80	122	81	131	55	115	143	123	93	77	96	82	144	116	90	112	134	95	109	83	76	85	60	88	127	97	1.57397e-05	XH domain containing protein, expressed
LOC_Os03g60360	0	45	55	1	22	12	2	17	15	26	13	21	15	28	28	6	8	43	7	15	23	21	17	25	22	22	17	24	10	15	22	22	30	11	32	15	20	7	22	15	6	19	45	22	0.0373134	protein kinase PKN/PRK1, effector, putative, expressed
LOC_Os01g69130	4	158	163	19	59	37	18	66	71	46	60	45	52	70	66	24	15	74	40	51	51	58	38	72	70	55	48	41	43	33	87	38	69	44	89	41	75	61	40	54	40	67	55	64	0.046311	dynamin family protein, putative, expressed
LOC_Os04g50090	0	12	2	1	3	3	0	11	15	9	4	6	4	5	7	2	3	9	3	3	3	11	9	7	12	10	2	3	6	3	9	8	7	8	7	14	6	9	8	1	4	4	10	8	0.0403365	helix-loop-helix DNA-binding protein, putative, expressed
LOC_Os05g08420	9	245	133	32	44	75	19	104	40	109	53	47	29	140	41	28	18	98	34	84	103	233	115	284	147	166	123	85	83	231	193	218	30	31	190	95	78	39	75	31	39	52	122	77	0.000956016	expressed protein
LOC_Os06g47420	0	3	1	1	4	3	1	0	2	2	1	2	0	3	2	0	0	5	1	3	0	4	0	2	5	6	1	3	4	3	4	3	0	4	4	6	2	1	4	4	3	1	3	4	0.0401561	transposon protein, putative, unclassified, expressed
LOC_Os08g31940	1	24	30	3	6	9	4	11	10	8	10	4	2	7	8	1	4	12	5	14	3	12	6	11	14	14	8	13	12	9	12	14	19	9	8	11	22	8	2	7	4	10	14	20	0.0289928	expressed protein
LOC_Os02g26300	0	43	25	6	27	8	2	22	18	15	14	13	7	19	18	7	6	22	8	5	7	14	9	18	27	12	10	13	23	12	18	19	13	12	27	21	24	18	22	12	21	15	25	12	0.00928879	expressed protein
LOC_Os01g60280	0	18	32	3	14	11	3	16	18	11	10	4	14	13	16	10	1	16	6	5	7	18	6	19	16	18	6	9	7	11	23	13	9	19	21	9	11	4	15	12	7	9	19	17	0.0405132	ATP binding protein, putative, expressed
LOC_Os06g51260	0	33	28	2	17	23	0	27	32	21	22	17	11	20	22	14	9	38	21	30	27	64	15	46	42	32	16	16	22	16	47	45	23	36	45	11	21	11	16	18	2	15	19	16	0.0272001	MYB family transcription factor, putative, expressed
LOC_Os07g49240	1	14	11	1	5	0	0	4	11	5	2	5	10	6	7	7	0	14	8	8	10	11	7	8	8	6	14	3	5	4	8	9	19	6	9	1	6	4	1	10	7	9	20	9	0.0469868	MRH1, putative, expressed
LOC_Os12g05655	0	10	9	0	0	1	0	4	5	2	4	1	3	7	9	6	3	10	2	3	9	9	0	14	18	10	4	7	13	3	6	17	7	11	15	5	7	4	9	1	1	14	7	17	7.78854e-05	expressed protein
LOC_Os02g09650	1	47	32	4	10	11	1	17	29	13	23	8	12	23	26	6	4	14	8	16	16	29	19	32	26	16	16	10	17	14	24	34	6	12	17	14	25	7	9	12	4	21	23	28	0.0295616	AP2 domain containing protein, expressed
LOC_Os11g02720	0	6	9	1	2	2	0	0	0	5	3	3	4	2	5	1	1	4	9	9	7	6	8	6	7	3	3	2	5	4	6	9	6	4	9	7	9	2	3	4	4	14	7	5	0.00155106	expressed protein
LOC_Os04g58320	0	26	13	5	10	5	2	10	13	15	12	7	14	17	15	5	0	18	6	12	8	15	9	23	32	17	12	8	11	4	15	14	11	7	15	10	15	15	7	9	4	11	15	16	0.0150287	zinc finger, RING-type, putative, expressed
LOC_Os08g37444	4	253	299	32	109	80	41	82	118	93	107	75	112	111	113	61	35	134	75	79	88	133	67	109	140	91	79	102	68	78	121	85	107	129	132	89	120	89	70	89	74	113	236	121	0.00216863	signal recognition particle receptor, putative, expressed
LOC_Os02g03100	2	134	120	16	74	45	12	69	64	54	59	48	46	64	64	46	12	66	39	62	35	41	21	43	63	27	48	37	28	24	24	42	51	24	34	32	42	14	31	39	24	51	53	62	0.0295616	oxidoreductase, aldo/keto reductase family protein, putative, expressed
LOC_Os03g07360	0	14	4	1	6	2	0	6	8	3	7	4	2	7	7	3	3	8	4	6	6	14	6	8	9	11	7	5	5	6	18	16	1	12	6	19	9	6	6	4	5	3	3	4	0.00195092	expressed protein
LOC_Os02g07760	3	124	112	8	68	41	7	89	57	49	79	54	58	72	54	28	11	88	35	54	28	65	16	51	53	36	28	31	36	16	39	24	40	35	57	34	59	21	18	20	18	47	55	41	0.0221599	aldehyde dehydrogenase, putative, expressed
LOC_Os12g35640	1	46	53	2	19	17	3	13	22	19	14	14	22	16	20	13	5	23	15	24	9	27	6	32	23	16	16	18	15	16	28	21	26	26	26	18	26	14	15	13	16	19	41	19	0.00345511	OsAPRL6 adenosine 5'-phosphosulfate reductase-like OsAPRL6, expressed
LOC_Os09g15320	1	34	44	2	22	8	1	13	10	13	14	16	17	23	13	7	2	9	4	10	20	11	9	22	17	17	8	20	6	9	12	17	24	12	18	5	17	5	10	17	17	24	34	18	0.0139355	ubiquitin-conjugating enzyme, putative, expressed
LOC_Os05g44290	1	28	21	3	10	12	2	12	6	7	13	9	12	1	12	7	5	15	16	13	14	22	7	20	27	10	6	10	14	24	11	17	12	10	16	18	25	5	14	6	22	10	38	29	0.00124528	protein kinase domain containing protein, expressed
LOC_Os02g15880	1	102	65	11	58	31	13	36	30	40	29	25	29	33	33	27	9	46	18	27	37	49	34	46	35	32	37	51	24	33	28	30	39	40	30	28	38	22	18	30	40	36	59	55	0.013625	CPuORF16 - conserved peptide uORF-containing transcript, expressed
LOC_Os05g25850	3	320	355	28	189	110	25	160	184	176	136	146	152	187	186	80	35	177	122	141	80	114	32	104	129	85	81	91	75	56	102	83	113	63	109	75	157	74	62	67	61	121	175	153	0.000594792	superoxide dismutase, mitochondrial precursor, putative, expressed
LOC_Os11g32270	0	52	66	10	36	8	5	22	29	28	31	21	9	23	21	4	5	38	22	8	14	28	16	43	52	32	19	30	18	19	36	13	21	37	51	12	37	13	19	20	12	25	40	30	0.00484404	N-rich protein, putative, expressed
LOC_Os06g50679	0	81	55	7	34	21	2	26	35	25	20	29	18	30	36	11	7	51	24	24	21	36	20	37	51	39	30	30	25	23	33	46	36	40	41	42	31	22	24	23	16	36	33	38	6.17992e-06	expressed protein
LOC_Os02g12654	1	18	13	1	8	1	0	6	8	8	12	6	3	8	3	2	0	11	2	8	5	16	4	8	8	10	3	3	8	3	11	5	5	5	15	8	9	8	7	9	2	6	10	11	0.0243502	expressed protein
LOC_Os08g01880	0	11	10	0	6	3	0	13	7	9	5	4	6	9	8	3	2	8	11	6	6	22	6	6	8	2	7	14	16	10	11	5	20	9	4	7	6	6	4	8	9	11	11	5	0.00615238	synaptobrevin-related family protein, putative, expressed
LOC_Os09g38580	0	61	53	1	29	11	5	21	28	20	16	15	22	38	18	8	6	46	18	13	10	24	12	21	38	24	25	22	19	15	21	20	21	32	32	17	25	13	6	19	15	23	45	25	0.0418347	cyclic nucleotide-gated ion channel, putative, expressed
LOC_Os02g05790	0	39	25	0	8	8	1	14	17	8	7	9	10	18	17	9	3	18	6	17	18	14	16	7	20	22	10	10	10	8	25	13	13	17	18	20	12	11	11	18	7	9	24	21	0.000678728	expressed protein
LOC_Os02g30630	1	274	249	21	125	74	23	94	126	103	100	69	84	102	126	65	22	133	63	72	90	109	90	83	129	88	83	101	49	70	116	77	89	107	142	96	76	78	70	70	58	93	156	128	0.0153613	thiamine pyrophosphate enzyme, C-terminal TPP binding domain containing protein, expressed
LOC_Os03g57340	4	348	366	59	196	137	24	219	249	144	206	119	163	182	162	93	30	198	102	182	104	128	55	122	151	75	69	121	82	69	119	82	148	102	141	82	136	85	75	87	50	109	142	156	0.00333803	chaperone protein dnaJ, putative, expressed
LOC_Os12g42850	0	22	19	2	10	6	0	8	14	12	7	9	6	12	12	8	1	30	10	7	9	17	4	10	10	3	9	13	14	8	12	10	11	17	26	16	11	4	6	7	7	12	30	15	0.0249571	amino acid permease, putative, expressed
LOC_Os03g28080	0	20	20	0	5	6	2	6	7	5	7	3	5	7	11	2	0	13	2	5	10	4	6	14	10	8	2	6	1	11	17	8	7	5	8	7	7	5	5	3	7	9	11	12	0.0134903	ring-H2 zinc finger protein, putative, expressed
LOC_Os12g39160	2	132	90	9	58	48	9	40	41	31	47	41	36	67	31	17	16	64	43	58	35	64	47	46	75	60	39	33	33	29	82	61	37	39	89	52	75	66	55	35	26	48	59	60	0.000597028	expressed protein
LOC_Os02g24628	0	89	65	4	27	19	0	17	33	24	26	33	31	40	21	28	13	71	27	22	28	39	53	52	66	29	22	13	35	22	64	34	23	35	54	58	50	44	12	25	27	13	42	13	0.0128795	photosystem II reaction center protein Z, putative, expressed
LOC_Os12g06480	1	65	38	6	25	10	4	22	44	21	15	9	21	22	22	6	4	37	10	11	11	40	17	43	23	29	20	18	21	25	46	21	24	23	26	37	29	23	27	15	19	25	34	35	1.49989e-05	PHD-finger family protein, expressed
LOC_Os10g35490	0	33	17	1	6	14	2	14	18	11	14	12	11	9	26	11	3	22	14	21	18	24	9	33	36	18	33	15	14	23	16	30	44	17	41	7	29	19	18	24	13	24	29	45	2.36588e-08	hydrolase, alpha/beta fold family domain containing protein, expressed
LOC_Os12g42100	6	155	156	12	50	25	20	43	51	39	55	30	34	43	58	26	12	94	56	29	22	66	26	49	65	75	25	43	42	51	81	44	62	46	88	54	38	58	69	36	57	56	92	75	0.0153464	phosphonate metabolism protein-related, putative, expressed
LOC_Os05g48150	4	143	103	18	62	40	13	45	53	48	51	47	48	64	43	33	11	91	48	44	46	54	20	60	74	68	50	46	50	37	65	49	34	38	67	47	63	33	46	43	35	46	85	71	0.027804	transposon protein, putative, unclassified, expressed
LOC_Os10g35810	0	18	4	4	0	2	1	4	4	2	2	2	7	6	3	2	1	2	10	3	2	7	3	15	10	12	2	2	1	7	19	17	5	4	5	6	5	9	10	4	4	10	5	2	0.0200419	thylakoid lumenal protein, putative, expressed
LOC_Os04g43670	14	471	436	36	224	83	37	148	187	160	113	121	123	124	261	70	30	290	100	210	143	259	75	199	223	198	132	133	150	113	204	135	151	146	234	166	175	136	144	95	108	149	261	202	0.00978177	expressed protein
LOC_Os01g63420	3	188	133	13	93	43	10	70	57	55	68	68	59	70	91	47	26	103	60	54	40	102	39	62	66	52	57	61	44	59	70	87	78	45	83	55	116	36	43	67	53	75	129	105	0.0168053	OsFBL4 - F-box domain and LRR containing protein, expressed
LOC_Os04g40330	0	18	15	0	15	6	0	8	2	6	6	6	4	9	8	4	2	7	1	8	6	9	6	9	15	9	3	6	5	1	7	8	10	7	8	5	5	12	4	9	3	5	14	21	0.0233081	OsFBX141 - F-box domain containing protein, expressed
LOC_Os06g21380	0	6	2	0	0	0	0	0	3	0	1	2	2	1	1	2	0	0	0	1	0	5	5	0	1	3	4	0	0	3	2	5	5	2	3	5	3	2	2	1	2	1	4	5	0.00124528	OsCttP3 - Putative C-terminal processing peptidase homologue, expressed
LOC_Os06g21600	1	45	42	4	15	8	2	15	16	9	16	8	11	26	17	15	2	22	6	5	14	23	14	12	33	23	11	12	10	16	27	14	15	11	12	19	24	13	11	5	10	10	34	20	0.0120265	selenoprotein O, putative, expressed
LOC_Os11g43590	5	250	215	22	104	56	26	95	86	81	93	63	68	90	96	47	20	131	56	75	66	141	59	104	130	154	92	90	70	78	96	75	77	85	134	128	84	85	83	72	58	126	135	117	7.91733e-07	kelch repeat protein, putative, expressed
LOC_Os09g02250	3	98	76	11	44	27	5	42	38	31	41	35	35	19	69	13	11	68	14	36	18	38	35	31	54	60	46	39	37	25	38	25	30	32	68	53	33	40	35	34	31	41	57	41	0.0176731	transposon protein, putative, unclassified, expressed
LOC_Os06g45060	0	42	42	2	12	13	2	11	15	10	9	5	17	29	26	3	0	26	3	14	16	21	6	19	27	21	6	7	8	12	18	21	22	11	13	15	17	9	11	16	9	19	21	18	0.0306273	expressed protein
LOC_Os01g60410	12	661	677	72	361	194	56	310	324	281	309	259	305	342	295	183	70	325	238	255	138	212	152	228	254	209	159	184	169	156	241	179	254	154	236	130	297	143	146	144	148	217	315	289	0.00199281	ubiquitin-conjugating enzyme, putative, expressed
LOC_Os09g19650	1	24	7	1	1	0	2	5	6	8	12	3	6	4	6	5	3	14	5	10	2	16	11	3	12	17	8	9	11	7	13	2	15	27	9	12	22	8	5	4	11	11	16	8	0.00261581	3-ketoacyl-CoA synthase precursor, putative, expressed
LOC_Os04g46940	0	11	4	0	4	3	0	5	1	4	3	2	2	5	6	4	1	2	7	3	1	5	3	3	11	4	2	6	4	3	9	8	8	3	4	1	3	5	3	7	4	4	1	9	0.0442806	copper-transporting ATPase 3, putative, expressed
LOC_Os04g16772	1	409	350	11	175	67	14	138	168	112	132	92	134	164	84	94	44	260	142	138	153	166	147	190	217	192	145	123	127	90	206	136	170	139	254	188	193	147	110	128	141	99	193	93	7.47936e-05	chloroplast 30S ribosomal protein S19, putative
LOC_Os07g48570	1	56	27	7	17	7	2	11	18	21	9	7	12	12	26	8	2	23	17	12	26	27	17	25	33	24	19	18	15	11	42	32	9	25	30	18	35	17	22	21	8	27	26	38	5.45758e-08	expressed protein
LOC_Os03g41530	0	14	21	2	7	5	2	4	7	5	10	7	3	7	5	2	2	9	9	8	11	4	6	19	6	5	4	5	11	6	12	10	10	7	13	14	14	9	10	4	4	9	17	7	0.00161782	single-stranded DNA-binding protein, putative, expressed
LOC_Os08g45080	3	123	104	5	43	27	8	41	55	34	50	39	27	63	55	19	15	72	44	14	18	65	56	50	62	37	26	31	31	30	77	54	46	45	66	42	52	33	33	35	41	73	77	65	0.0018018	expressed protein
LOC_Os03g44300	1	89	88	5	21	11	13	33	26	30	28	23	26	32	24	23	12	39	14	41	10	41	34	30	44	22	32	31	20	24	40	23	28	19	41	25	66	36	27	30	17	29	46	40	0.0379057	transketolase, putative, expressed
LOC_Os07g18750	4	263	172	23	89	33	10	34	124	140	29	18	45	35	125	43	14	150	36	90	41	211	71	155	90	107	83	54	105	61	120	111	70	82	103	150	82	108	110	114	68	77	240	115	0.000105425	LTPL42 - Protease inhibitor/seed storage/LTP family protein precursor, expressed
LOC_Os03g07920	0	35	48	3	19	12	4	20	15	13	11	18	10	10	13	11	2	27	16	11	16	32	7	15	18	10	10	15	16	8	13	28	26	18	25	14	26	10	15	12	6	9	21	26	0.0293029	expressed protein
LOC_Os02g16880	0	45	45	1	14	7	4	17	13	13	20	14	25	23	12	6	2	22	12	18	10	20	11	24	15	14	17	17	19	10	8	13	15	14	14	13	24	10	13	11	7	21	34	36	0.0483787	protein of unknown function DUF502 domain containing protein, expressed
LOC_Os04g57440	1	186	150	17	96	39	19	70	77	68	71	44	72	77	98	34	16	98	54	73	41	73	34	72	82	70	46	66	70	59	93	66	76	73	97	58	89	51	54	36	38	68	113	72	0.0284399	oryzain beta chain precursor, putative, expressed
LOC_Os09g32040	0	11	20	5	10	8	2	10	17	4	12	10	13	9	14	6	7	6	6	20	15	16	14	15	19	11	5	10	10	8	14	8	13	17	11	10	10	6	7	13	16	14	31	18	0.0172371	no apical meristem protein, putative, expressed
LOC_Os07g12730	0	23	14	1	4	7	1	10	3	3	9	11	7	3	14	3	0	4	3	10	7	18	6	8	8	11	6	12	9	9	12	9	7	7	10	5	12	7	6	2	3	7	15	13	0.00477479	DUF567 domain containing protein, putative, expressed
LOC_Os08g02670	0	160	109	15	94	52	13	78	72	64	79	63	50	69	67	34	18	83	39	33	49	53	36	83	87	74	52	56	58	29	67	81	65	64	87	40	70	35	45	47	50	71	87	64	0.0278907	ATP binding protein, putative, expressed
LOC_Os04g47870	7	972	744	71	441	300	60	264	397	464	385	304	362	463	493	226	90	518	360	264	203	461	275	445	578	305	288	297	301	326	464	366	371	455	472	308	451	326	254	286	260	401	583	381	0.00217264	PINHEAD, putative, expressed
LOC_Os01g12710	0	24	12	1	7	8	0	10	5	5	6	10	8	13	12	8	1	17	5	5	12	10	8	22	18	16	2	8	7	15	10	19	6	18	14	12	5	7	6	11	5	7	10	5	0.00680194	oxidoreductase, short chain dehydrogenase/reductase family domain containing protein, expressed
LOC_Os01g25820	0	61	43	3	22	9	2	22	15	18	16	22	11	32	19	12	3	29	21	22	23	38	14	33	25	17	13	26	28	14	26	25	34	17	23	19	31	19	22	16	11	17	40	34	2.4062e-05	respiratory burst oxidase, putative, expressed
LOC_Os01g69100	0	81	83	5	40	24	9	30	32	38	33	21	17	30	51	13	3	40	25	26	22	39	14	24	51	49	21	16	32	25	49	29	30	35	53	29	37	29	20	34	13	31	62	40	0.00854578	expressed protein
LOC_Os06g09688	0	48	58	4	36	28	3	38	29	43	34	26	29	43	26	12	4	31	11	27	12	13	10	17	17	17	11	16	14	10	19	5	20	12	16	15	19	14	12	15	11	9	32	22	0.00721209	chaperonin, putative, expressed
LOC_Os04g53350	4	381	352	29	214	85	30	148	177	137	152	120	130	175	150	96	44	208	104	119	117	153	116	138	211	161	120	182	87	87	192	124	155	116	150	141	120	92	85	100	110	158	214	142	0.0148018	expressed protein
LOC_Os06g11600	0	58	32	2	31	15	2	30	24	23	22	15	18	16	28	9	3	45	11	24	8	40	15	30	36	25	10	19	15	26	33	21	22	21	46	27	26	24	23	27	26	16	45	35	0.00017002	growth regulator related protein, putative, expressed
LOC_Os05g46920	0	23	28	1	16	11	2	9	8	7	12	11	6	9	3	5	1	14	6	5	14	12	11	13	15	11	5	11	3	11	14	14	5	6	13	3	8	8	10	7	5	13	13	16	0.0291462	expressed protein
LOC_Os06g01230	0	4	4	0	0	3	1	2	1	2	2	2	2	2	4	1	0	7	3	0	0	5	2	2	5	5	1	5	1	6	4	4	2	2	3	2	3	4	5	2	2	3	7	2	0.0188511	no apical meristem protein, putative, expressed
LOC_Os12g07880	0	26	25	0	9	7	1	9	8	9	3	5	8	13	11	3	2	17	8	8	6	17	4	8	8	11	7	8	7	6	9	6	8	11	13	12	17	4	11	2	7	11	16	15	0.0319713	dynamin family protein, putative, expressed
LOC_Os02g38780	0	19	10	0	4	10	0	6	8	6	9	6	4	2	9	4	1	7	2	14	9	7	4	9	16	9	6	13	4	2	8	13	8	10	9	7	16	8	5	5	4	8	9	8	0.00582375	protein phosphatase 2C containing protein, expressed
LOC_Os03g06850	0	35	35	2	8	12	3	21	14	16	12	8	11	12	14	3	0	18	4	5	18	26	8	23	6	19	6	13	8	7	36	14	17	21	15	26	11	12	1	10	8	4	15	15	0.0316836	B3 DNA binding domain containing protein, expressed
LOC_Os09g03090	1	165	186	20	115	49	12	73	72	70	72	51	67	74	84	23	12	98	43	70	61	89	36	95	86	54	55	77	49	38	84	66	89	65	80	55	77	37	32	57	49	61	93	72	0.0424408	expressed protein
LOC_Os12g01530	0	54	76	11	42	8	3	12	37	27	37	22	31	29	53	29	7	89	15	41	30	36	18	46	46	42	31	26	30	23	57	46	38	30	54	36	34	29	29	13	25	35	52	25	0.0242858	ferritin-1, chloroplast precursor, putative, expressed
LOC_Os01g65260	0	9	19	1	20	5	1	7	3	5	4	6	2	6	0	5	0	5	5	5	5	8	5	10	7	4	6	9	3	7	5	9	10	12	4	7	13	3	0	6	8	19	18	18	0.00846656	amidophosphoribosyltransferase, chloroplast precursor, putative, expressed
LOC_Os06g46310	0	20	11	1	5	3	1	6	10	3	2	12	4	8	12	4	2	12	5	7	5	5	3	12	6	13	5	5	5	7	11	16	12	8	9	14	4	10	12	7	1	12	9	6	0.0268136	metal transporter Nramp6, putative, expressed
LOC_Os03g16210	0	42	32	2	15	5	3	14	25	7	15	16	12	14	23	6	2	25	11	14	8	25	16	27	24	18	10	12	18	6	27	12	11	14	28	25	14	18	15	8	11	11	24	24	0.00223671	tropinone reductase, putative, expressed
LOC_Os10g35500	0	61	24	2	10	4	1	11	7	9	16	18	22	21	26	5	1	27	13	26	30	28	11	51	48	21	20	56	29	22	25	35	56	21	57	17	63	21	20	45	29	42	70	61	3.71015e-16	epoxide hydrolase, putative, expressed
LOC_Os01g68870	4	283	236	25	188	59	16	131	112	100	134	81	109	110	117	56	42	194	109	137	85	119	82	117	136	115	87	89	78	66	114	85	150	118	107	88	154	76	80	89	123	119	216	141	0.0381166	leucine-rich repeat receptor protein kinase EXS precursor, putative, expressed
LOC_Os01g02270	0	11	3	0	4	3	1	3	4	4	2	7	6	9	6	0	0	7	3	0	5	12	5	5	3	13	6	10	8	1	9	9	5	7	5	10	5	5	5	7	3	1	10	6	0.000318821	expressed protein
LOC_Os11g47730	0	22	27	1	4	6	1	3	11	9	9	3	11	5	20	4	1	6	8	12	6	9	7	13	13	6	13	7	15	8	26	14	15	11	5	11	25	6	8	6	5	13	14	12	0.00277546	expressed protein
LOC_Os04g16876	2	98	68	7	36	22	2	23	33	34	39	36	37	44	25	29	16	80	28	33	26	39	55	59	72	35	25	16	35	27	68	42	23	45	66	55	59	50	17	23	30	20	50	16	0.031198	photosystem II reaction center protein Z, putative, expressed
LOC_Os03g55950	0	84	73	4	50	25	7	30	37	25	26	15	24	31	35	23	8	32	26	21	25	48	10	40	44	18	32	27	37	19	45	34	24	38	29	15	44	20	14	34	11	25	53	41	0.0434084	H-BTB1 - Bric-a-Brac, Tramtrack, Broad Complex BTB domain with H family conserved sequence, expressed
LOC_Os09g06499	0	23	19	0	17	3	0	11	10	2	2	8	3	16	9	2	2	15	5	2	5	13	11	15	18	18	2	5	9	5	12	14	4	3	16	17	16	3	3	4	2	13	16	7	0.0218966	sulfate transporter 4.1, chloroplast precursor, putative, expressed
LOC_Os05g07220	2	101	111	11	68	33	5	70	35	38	43	30	33	46	48	28	10	42	28	41	32	50	28	44	64	70	33	41	34	29	48	41	54	46	60	31	50	40	29	40	21	39	73	36	0.00784113	kelch repeat-containing protein, putative, expressed
LOC_Os02g54580	0	30	32	0	15	3	3	7	15	13	7	7	5	17	17	5	4	11	10	6	11	18	7	14	18	9	9	8	11	7	10	16	13	13	15	11	17	15	9	6	4	18	12	21	0.0044143	serine esterase family protein, putative, expressed
LOC_Os07g45530	0	13	15	1	11	0	2	4	9	7	4	4	5	15	6	7	2	13	8	2	7	8	4	7	12	10	17	10	9	5	5	2	10	11	3	6	12	4	6	7	12	11	24	7	0.0176525	retrotransposon protein, putative, unclassified, expressed
LOC_Os08g35190	0	65	22	8	12	10	2	32	34	20	12	16	14	17	33	11	5	38	5	20	34	40	25	42	46	55	32	22	16	23	48	45	19	12	38	35	26	27	33	14	3	36	17	33	4.81155e-05	auxin-repressed protein, putative, expressed
LOC_Os08g40150	0	130	107	10	76	35	6	46	69	52	31	34	37	59	42	23	5	66	35	57	40	42	14	54	57	55	35	48	28	35	63	38	41	40	74	36	52	53	31	42	38	49	89	69	0.0160388	AT hook motif domain containing protein, expressed
LOC_Os08g15266	2	181	162	11	88	26	6	56	68	55	66	45	55	80	46	36	21	121	75	61	72	68	49	87	95	97	64	49	53	46	94	74	96	61	102	88	75	61	56	65	73	50	82	50	7.35426e-05	chloroplast 30S ribosomal protein S19, putative
LOC_Os07g30200	0	33	31	1	12	13	4	5	9	7	12	9	6	7	12	4	1	14	17	11	10	10	8	16	14	23	7	13	12	5	22	15	7	9	7	7	12	8	16	6	7	22	16	12	0.047183	tRNA synthetases class II domain containing protein, expressed
LOC_Os05g35110	0	44	31	3	23	14	2	16	18	23	23	24	9	32	31	13	2	38	12	27	31	29	17	35	35	53	19	23	22	13	37	33	13	44	35	32	19	18	20	15	11	16	47	18	0.000160205	OsFBL22 - F-box domain and LRR containing protein, expressed
LOC_Os04g52390	0	13	12	3	11	4	1	4	5	16	8	10	2	6	7	1	3	23	6	5	7	15	8	16	6	15	4	14	9	9	16	11	10	13	14	2	11	5	6	6	6	7	9	10	0.0164196	potassium transporter, putative, expressed
LOC_Os09g39910	0	15	25	1	19	3	2	11	4	6	8	3	4	13	12	10	1	12	8	10	5	16	10	15	13	8	11	11	10	5	9	7	15	8	15	10	9	6	11	5	1	11	18	10	0.0270484	ABC transporter, ATP-binding protein, putative, expressed
LOC_Os03g49210	9	213	253	27	86	76	32	77	124	50	106	91	75	114	77	59	35	134	71	70	71	101	69	110	161	71	52	95	52	69	142	64	55	108	150	102	110	72	84	84	62	101	171	127	0.034803	BRCA1 C Terminus domain containing protein, expressed
LOC_Os03g58850	20	1437	1139	166	578	361	126	464	690	496	459	335	456	625	772	294	119	593	302	536	512	715	317	651	713	578	480	454	328	332	660	425	507	406	515	383	439	452	400	285	260	517	735	639	0.0291462	uncharacterized PE-PGRS family protein PE_PGRS3 precursor, putative, expressed
LOC_Os10g25770	1	113	94	7	45	23	4	45	46	40	45	48	41	57	47	30	13	60	37	35	30	38	23	46	63	45	27	34	42	34	34	48	48	31	42	37	56	26	43	36	34	47	63	43	0.0418715	transcription initiation factor IIE subunit beta, putative, expressed
LOC_Os02g45000	0	15	7	1	4	2	0	2	5	4	8	7	2	5	11	4	1	7	3	7	3	19	2	12	13	14	9	3	6	5	15	11	3	2	11	12	12	2	4	4	5	4	10	7	0.00190384	expressed protein
LOC_Os07g45400	0	64	62	1	30	17	4	19	27	19	34	19	19	35	31	16	13	37	16	14	16	18	43	37	36	23	22	30	17	22	45	24	23	24	32	25	29	16	13	13	17	28	40	26	0.0188686	expressed protein
LOC_Os06g03940	0	23	9	4	6	2	2	4	12	9	5	7	1	6	10	3	0	10	6	8	12	19	3	17	10	3	4	9	8	6	13	8	11	11	15	8	15	6	6	4	7	7	21	18	0.000225166	spastin, putative, expressed
LOC_Os12g06464	5	274	215	14	125	55	17	80	95	97	111	105	90	133	139	44	40	152	80	113	107	121	62	151	177	113	92	89	87	72	184	113	107	120	152	73	115	99	69	70	43	107	187	110	0.000384363	expressed protein
LOC_Os06g38320	0	12	19	0	5	4	2	3	4	8	4	1	6	6	7	2	0	10	3	6	2	4	1	11	8	10	14	5	3	4	10	7	2	5	9	6	6	8	5	9	7	12	14	11	0.00250519	expressed protein
LOC_Os01g05530	1	66	63	6	43	31	2	44	37	28	35	22	26	40	28	14	20	26	20	27	20	20	9	19	29	20	13	16	19	14	15	15	19	17	17	10	18	8	16	12	19	34	33	11	0.0147937	expressed protein
LOC_Os01g56780	0	41	22	3	23	7	2	14	15	14	10	7	14	23	14	12	3	29	18	13	9	22	12	16	36	11	2	14	22	14	16	23	12	15	36	17	23	13	9	13	11	19	31	20	0.00623616	plus-3 domain containing protein, expressed
LOC_Os12g13120	0	13	10	0	2	3	0	3	6	2	1	5	3	5	1	3	2	7	1	7	6	1	1	7	3	10	3	3	4	6	9	4	5	9	1	8	8	0	2	3	5	8	12	8	0.0221599	histidine triad family protein, putative, expressed
LOC_Os03g01160	0	11	13	2	6	3	0	5	5	7	7	0	4	0	7	1	0	9	3	1	5	3	0	12	3	9	5	5	3	6	10	8	5	4	11	4	7	1	6	2	4	5	6	10	0.0275621	protein kinase family protein, putative, expressed
LOC_Os03g09310	0	15	17	0	12	8	0	12	10	8	10	5	8	9	4	5	1	12	4	11	5	11	7	6	15	9	3	10	4	10	24	9	15	10	15	8	15	7	10	9	2	7	15	13	0.00223671	frigida, putative, expressed
LOC_Os05g02220	1	33	39	3	17	11	2	14	18	11	12	8	12	20	13	6	7	19	12	13	8	23	7	12	29	8	8	20	6	9	19	18	14	15	25	12	31	17	15	14	7	9	43	25	0.0117255	ACT domain containing protein, expressed
LOC_Os05g45400	0	50	60	4	25	21	8	20	22	17	25	21	23	31	28	7	5	35	15	22	18	19	23	28	43	26	13	12	18	13	37	22	15	22	24	34	22	20	15	16	13	26	48	35	0.0242858	expressed protein
LOC_Os07g40150	3	187	188	15	75	46	19	63	56	54	41	44	45	70	85	30	26	72	51	76	38	77	36	91	79	65	53	54	56	41	66	69	95	63	92	64	100	49	64	48	36	70	116	106	0.00043484	expressed protein
LOC_Os12g34128	0	65	54	6	36	29	3	34	38	23	32	46	25	45	16	20	17	94	41	32	39	65	67	54	75	38	21	23	37	33	82	34	26	36	91	40	40	39	24	27	33	15	18	12	0.0304181	mitochondrial 60S ribosomal protein L16, putative, expressed
LOC_Os04g32550	0	131	138	14	89	39	11	69	87	46	62	55	66	88	71	33	25	64	55	58	38	43	24	32	51	42	33	36	36	28	42	45	57	25	41	40	56	23	23	28	35	52	75	51	0.0328662	defender against cell death 1, putative, expressed
LOC_Os08g12840	1	49	66	6	52	18	3	43	23	25	45	23	32	33	26	21	7	33	20	28	11	21	7	20	17	20	11	22	10	3	14	20	22	15	27	13	29	12	13	13	17	23	32	32	0.0163043	FabA-like domain containing protein, expressed
LOC_Os04g16818	1	217	233	13	106	46	9	76	107	78	76	59	61	129	61	53	36	150	85	74	91	86	63	112	147	114	77	70	50	55	144	83	112	73	125	105	94	87	70	82	89	61	117	63	0.00115889	chloroplast 30S ribosomal protein S19, putative
LOC_Os08g02380	0	20	23	2	11	12	1	9	8	6	8	7	7	4	11	1	4	12	5	11	9	3	8	16	16	14	5	14	2	4	15	12	10	8	17	7	14	4	5	8	2	12	19	10	0.0471677	kinesin motor domain containing protein, putative, expressed
LOC_Os08g43090	5	246	185	28	98	41	39	69	88	51	76	71	81	80	111	43	25	113	78	91	75	114	55	140	92	93	51	72	70	89	128	133	92	71	135	77	123	79	81	77	62	76	175	115	0.000305464	bZIP family transcription factor, putative, expressed
LOC_Os07g48510	0	115	46	8	33	42	3	115	56	73	64	48	46	101	30	17	16	78	22	49	48	127	58	156	107	86	53	61	21	85	152	142	26	28	84	55	39	48	26	53	12	30	44	46	0.0145967	thioredoxin, putative, expressed
LOC_Os04g56710	0	16	14	0	8	5	0	5	4	6	2	3	2	3	6	6	2	6	5	9	3	13	3	7	9	6	3	9	4	3	6	3	9	13	10	5	8	7	3	4	3	7	7	15	0.0164239	GTP cyclohydrolase I 1, putative, expressed
LOC_Os06g33340	0	29	29	2	3	6	1	13	9	2	8	6	8	12	13	4	2	14	14	11	5	15	7	14	7	12	7	14	5	3	20	10	15	13	19	16	10	12	11	6	6	11	14	20	0.0070402	expressed protein
LOC_Os07g25024	0	264	257	15	124	45	8	90	115	80	83	83	87	126	70	65	27	172	99	86	96	107	77	148	137	117	95	89	69	65	122	93	111	77	146	131	127	90	82	82	94	83	151	79	0.000248865	chloroplast 30S ribosomal protein S19, putative
LOC_Os05g02070	25	1285	788	116	249	225	94	225	592	355	555	837	485	516	940	409	182	710	696	302	129	172	187	265	286	249	154	123	359	206	771	340	331	176	213	237	669	264	299	212	171	279	508	506	0.0313783	expressed protein
LOC_Os03g05020	1	84	62	4	30	21	7	30	26	24	29	27	26	35	26	22	10	54	29	17	13	33	32	28	40	19	18	25	24	22	35	33	28	21	33	41	38	22	26	14	16	34	60	45	0.0461306	PIR, putative, expressed
LOC_Os11g02620	1	18	14	2	10	6	0	8	25	18	11	7	6	9	11	3	1	15	9	9	6	7	5	11	20	15	15	8	6	9	14	12	8	12	17	10	19	11	11	9	5	7	8	20	0.048633	BTBN21 - Bric-a-Brac, Tramtrack, Broad Complex BTB domain with non-phototropic hypocotyl 3 NPH3 and coiled-coil domains, expressed
LOC_Os07g26490	0	83	65	8	35	19	8	20	23	24	22	16	14	37	35	26	10	41	17	9	25	47	36	39	31	28	46	29	30	21	49	38	18	33	50	44	36	27	29	37	19	26	72	38	2.69391e-06	ankyrin repeat domain containing protein, expressed
LOC_Os03g51640	1	154	132	6	49	25	11	47	51	43	51	47	46	82	82	42	12	82	33	50	53	76	37	71	73	86	54	69	47	57	80	76	61	63	60	61	66	37	45	45	43	78	106	77	7.75869e-09	expressed protein
LOC_Os01g68480	0	64	61	3	30	13	4	23	22	12	19	15	7	20	24	18	2	35	11	31	21	43	9	28	22	30	14	15	11	12	26	39	27	29	36	34	39	18	22	13	29	27	38	21	0.000673027	thioredoxin, putative, expressed
LOC_Os02g46640	0	15	15	3	9	3	2	24	14	14	8	4	3	12	28	5	0	13	1	8	14	24	7	19	32	24	6	16	9	11	30	20	6	13	10	12	12	15	4	3	6	12	9	5	0.0190376	heat shock protein DnaJ, putative, expressed
LOC_Os05g41210	17	779	896	94	546	300	70	408	523	369	465	347	432	489	505	219	121	507	295	353	234	305	172	344	357	309	197	295	206	196	331	263	327	185	365	231	331	196	205	188	202	304	502	363	0.000432883	OsCam2 - Calmodulin, expressed
LOC_Os02g38410	2	163	137	6	65	22	11	20	28	43	50	47	19	54	58	20	16	77	32	39	68	95	45	107	118	60	62	52	43	47	91	64	61	47	104	40	78	47	34	31	33	53	107	77	1.38717e-09	ubiquitin family protein, putative, expressed
LOC_Os09g29980	1	113	131	10	53	38	10	60	58	44	51	48	45	62	56	23	13	60	54	44	64	57	38	62	60	62	43	47	46	31	48	40	42	40	50	42	61	37	37	32	37	45	72	52	0.0280516	transposon protein, putative, CACTA, En/Spm sub-class, expressed
LOC_Os04g53160	0	10	9	0	5	7	0	8	6	5	3	2	3	4	6	3	0	13	5	3	3	4	3	6	7	7	5	8	5	3	4	10	3	8	5	4	8	1	8	7	7	7	7	2	0.0439423	NBS-LRR disease resistance protein, putative, expressed
LOC_Os03g22420	2	53	74	8	35	20	5	24	30	37	21	20	26	24	30	7	15	54	18	19	19	41	31	34	32	28	23	37	27	24	31	25	34	25	39	17	35	23	21	22	15	21	40	33	0.0180096	AAA-type ATPase family protein, putative, expressed
LOC_Os01g38620	1	281	296	32	172	141	20	196	157	121	129	125	135	189	201	68	31	183	80	103	52	103	44	97	156	84	45	62	70	70	106	103	73	85	103	93	91	77	60	70	53	99	132	130	0.0128772	3-5 exonuclease/ nucleic acid binding protein, putative, expressed
LOC_Os07g38590	6	295	259	42	91	63	25	91	151	117	99	64	83	80	115	69	52	172	65	135	90	151	69	147	152	119	104	86	116	86	132	85	120	131	158	147	143	92	72	84	69	114	161	146	0.00168167	carboxyl-terminal peptidase, putative, expressed
LOC_Os02g40784	3	359	364	34	149	105	22	100	215	176	138	91	115	134	201	65	44	233	133	92	60	196	115	120	258	142	94	141	117	108	144	88	103	136	199	158	136	149	139	97	119	147	216	118	0.0403356	WAX2, putative, expressed
LOC_Os04g42470	0	39	31	2	24	14	2	20	18	20	20	17	17	28	30	1	6	29	9	22	21	43	19	38	36	53	23	14	12	18	65	40	18	26	39	34	26	26	15	20	12	22	36	24	3.06329e-07	regulatory subunit, putative, expressed
LOC_Os05g41070	2	85	72	6	50	26	3	26	28	24	35	32	19	42	44	22	12	48	24	41	30	54	14	26	41	31	35	31	26	24	39	44	24	39	62	31	39	20	27	30	25	26	37	37	0.038945	bZIP transcription factor, putative, expressed
LOC_Os02g51040	10	557	297	31	316	175	46	192	184	289	254	114	132	452	213	97	41	189	107	245	210	416	206	495	538	194	190	106	214	260	328	304	214	151	382	148	207	153	230	120	91	166	278	183	0.00475958	expansin precursor, putative, expressed
LOC_Os09g30400	0	18	13	5	2	2	1	13	16	5	3	8	3	6	9	9	3	26	10	9	15	18	6	13	8	6	5	14	9	6	19	12	13	7	5	16	19	8	2	11	3	16	12	19	0.0495844	WRKY90, expressed
LOC_Os01g42500	0	22	29	3	10	9	0	11	15	2	15	7	16	13	9	4	1	17	8	8	4	13	7	17	10	8	6	6	10	2	20	17	10	7	13	18	20	6	9	16	4	9	19	21	0.0499863	zinc finger, C3HC4 type family protein, expressed
LOC_Os03g57790	9	376	301	33	131	106	32	123	133	143	147	111	122	171	168	77	30	191	99	166	94	186	79	126	152	151	102	135	92	105	150	116	146	110	151	121	131	105	85	83	74	156	245	183	0.028382	ubiquitin-conjugating enzyme, putative, expressed
LOC_Os03g22270	5	122	89	22	39	44	11	79	102	41	47	45	27	55	167	23	16	85	21	68	130	245	69	157	139	236	70	46	47	51	258	138	29	128	97	141	61	94	59	34	50	66	108	79	1.53555e-05	auxin-repressed protein, putative, expressed
LOC_Os10g28710	1	131	101	7	60	25	9	44	47	35	53	30	27	80	30	15	7	88	47	58	33	71	38	69	91	58	35	42	41	30	69	72	48	31	63	45	73	38	25	38	32	47	89	61	9.89533e-05	expressed protein
LOC_Os06g11630	3	64	54	9	33	17	3	30	19	18	19	21	15	35	28	3	5	32	14	31	35	41	12	31	34	52	19	18	14	21	33	39	29	21	57	15	35	25	21	30	9	31	33	35	0.00138795	OsFBX192 - F-box domain containing protein, expressed
LOC_Os09g15044	4	193	193	26	56	49	20	46	62	55	55	54	55	55	81	27	19	90	50	61	56	85	46	70	45	71	45	53	53	46	109	95	49	58	68	57	118	51	42	68	43	84	108	90	0.0054801	expressed protein
LOC_Os09g27060	2	168	128	13	93	49	16	100	89	73	69	70	56	84	88	29	19	91	30	53	74	91	36	80	109	56	69	68	41	56	105	59	72	57	83	67	78	52	47	31	33	96	97	64	0.026361	SNF2 family N-terminal domain containing protein, expressed
LOC_Os08g19210	0	53	49	6	19	19	5	18	31	25	20	14	18	17	25	11	2	16	14	28	11	37	12	20	35	27	24	17	16	10	25	17	25	14	30	14	25	20	16	23	26	18	43	10	0.0318595	expressed protein
LOC_Os12g02750	5	88	77	8	24	19	15	12	28	22	42	24	29	19	37	29	18	62	16	38	19	33	38	42	26	35	19	37	43	23	36	36	33	38	41	40	51	39	31	23	28	41	73	46	0.0401338	expressed protein
LOC_Os10g21352	1	197	172	12	111	41	10	72	99	54	63	57	79	105	46	41	20	136	74	62	76	79	58	98	122	101	66	54	51	44	103	74	103	59	111	99	92	66	65	72	69	60	92	56	0.000612023	chloroplast 30S ribosomal protein S19, putative, expressed
LOC_Os08g42010	0	6	7	0	1	1	1	1	3	1	2	3	4	1	2	3	1	3	0	2	1	7	5	1	3	2	6	2	3	2	0	4	4	3	0	5	1	3	3	2	4	4	5	3	0.0495844	nodulin, putative, expressed
LOC_Os06g13720	2	40	40	3	26	13	3	23	23	18	11	22	19	38	38	16	5	22	21	13	7	20	9	12	11	7	8	7	9	5	23	20	10	9	6	4	14	8	3	8	5	11	14	16	0.000232942	dehydrogenase E1 component domain containing protein, expressed
LOC_Os12g29520	3	307	252	28	119	52	21	90	132	115	118	97	102	127	126	54	31	176	114	85	91	141	74	140	135	105	94	100	114	108	145	141	108	100	197	131	165	146	94	98	71	135	179	146	9.65659e-08	auxin response factor, putative, expressed
LOC_Os05g30190	0	54	50	7	30	6	1	15	29	15	24	14	13	12	20	12	3	19	23	26	19	25	10	28	30	26	11	23	14	16	29	36	17	16	37	22	29	20	12	17	13	14	22	30	0.00378586	phytochrome A-associated F-box protein, putative, expressed
LOC_Os07g09000	1	132	147	8	66	27	12	50	48	70	62	37	47	56	60	33	21	96	61	62	27	58	27	77	74	40	43	35	40	51	76	60	50	50	74	53	88	51	40	31	48	68	102	63	0.0449507	WD domain, G-beta repeat domain containing protein, expressed
LOC_Os04g52520	1	10	10	0	1	2	2	3	5	2	2	4	4	6	5	2	1	3	2	0	1	7	3	4	8	8	4	4	4	2	6	3	9	3	8	6	4	5	1	0	5	6	5	4	0.0423099	APO, putative, expressed
LOC_Os05g45750	0	12	6	0	12	4	1	9	8	3	6	5	2	6	7	2	1	5	5	2	1	9	2	7	6	9	3	5	2	6	15	7	7	5	9	3	8	7	3	11	0	8	11	8	0.0443528	ATP-dependent Clp protease ATP-binding subunit clpX, putative, expressed
LOC_Os06g07350	1	122	113	7	49	34	6	53	41	51	63	39	50	57	58	33	17	45	36	50	40	56	32	53	71	64	29	36	37	24	74	43	50	51	57	42	44	49	33	37	28	40	80	56	0.0212603	RNA-binding motif protein, putative, expressed
LOC_Os03g17710	5	250	229	26	111	76	24	112	111	91	80	91	87	88	130	38	27	114	75	102	99	105	46	88	126	131	99	103	61	69	138	100	81	103	101	103	121	69	71	37	48	97	151	106	0.033908	splicing factor, arginine/serine-rich, putative, expressed
LOC_Os02g56970	0	6	11	0	5	4	0	2	5	3	2	2	2	3	9	4	1	7	1	3	3	4	4	8	6	10	4	5	3	6	5	6	6	2	4	8	2	3	7	3	6	6	6	3	0.00429119	uncharacterized protein yqjG, putative, expressed
LOC_Os02g57290	0	6	2	2	3	2	0	1	1	3	3	2	1	1	5	2	0	1	2	4	4	3	3	6	9	1	1	1	4	0	7	7	2	5	2	3	2	6	1	5	3	2	4	4	0.0243502	cytochrome P450, putative, expressed
LOC_Os03g05280	0	28	45	3	26	12	2	19	14	17	14	21	12	19	21	13	2	23	10	17	22	16	9	36	17	26	11	9	5	16	30	24	18	10	29	14	28	13	16	12	12	12	28	20	0.0198316	ras-related protein, putative, expressed
LOC_Os06g20490	0	15	2	6	3	5	1	2	6	8	1	10	3	5	6	4	1	5	4	1	7	14	3	15	17	8	7	7	9	6	13	8	7	10	19	11	8	4	3	4	9	6	7	8	0.000264033	retrotransposon protein, putative, LINE subclass, expressed
LOC_Os03g12530	2	143	128	16	53	32	27	52	43	32	49	40	24	49	63	19	14	83	29	54	31	68	48	46	59	64	55	43	31	36	70	34	49	45	103	96	62	89	76	30	39	55	63	66	0.00620315	cation efflux family protein, putative, expressed
LOC_Os05g05210	1	9	3	1	4	4	0	6	4	5	1	5	3	7	11	1	1	10	2	3	11	16	3	7	15	10	10	3	4	7	7	9	9	3	12	10	7	9	0	2	4	10	7	11	0.000758555	WD domain, G-beta repeat domain containing protein, expressed
LOC_Os01g70190	1	59	61	2	23	13	8	25	21	29	22	16	13	20	24	14	5	29	17	22	21	23	20	24	17	19	20	19	19	11	19	21	32	35	30	25	36	11	25	24	19	28	39	10	0.0237219	exostosin family domain containing protein, expressed
LOC_Os01g69290	3	191	197	13	75	40	20	61	91	56	44	35	75	59	76	35	16	114	31	77	60	114	60	61	96	118	75	62	62	51	86	61	68	71	87	90	94	66	60	53	41	75	103	86	9.72778e-06	antifreeze glycoprotein, putative, expressed
LOC_Os05g24160	4	74	74	3	26	12	4	29	27	31	40	19	23	26	38	11	5	38	23	18	28	28	19	38	46	23	22	15	27	18	37	26	26	28	40	23	41	28	22	25	10	34	48	28	0.00693122	double-stranded RNA binding motif containing protein, expressed
LOC_Os11g01270	0	30	31	4	17	1	1	16	15	17	13	8	10	13	10	3	3	20	11	6	5	11	9	9	21	11	10	12	10	11	23	8	15	9	25	11	23	10	7	15	6	12	22	20	0.0122804	mitochondrial substrate carrier family protein, putative, expressed
LOC_Os01g38950	7	294	277	27	127	95	40	109	126	117	91	77	106	147	137	76	27	163	85	81	132	183	59	86	132	128	79	106	66	85	118	109	115	110	134	107	137	84	82	84	66	128	138	153	0.0415636	CK1_CaseinKinase_1.2 - CK1 includes the casein kinase 1 kinases, expressed
LOC_Os02g45240	0	64	58	8	30	19	2	22	21	17	25	18	18	39	26	21	8	32	17	31	18	34	12	40	34	35	25	15	20	15	27	38	21	30	36	16	43	22	14	20	11	22	44	29	0.0157549	zinc finger family protein, putative, expressed
LOC_Os09g07360	5	315	317	23	156	70	24	124	114	108	126	126	107	126	132	71	44	154	125	101	87	164	82	146	205	124	80	120	97	80	159	129	139	115	176	121	141	98	103	97	86	132	176	133	3.81021e-06	frigida, putative, expressed
LOC_Os08g09250	3	338	330	37	234	115	24	184	155	166	184	174	175	215	160	125	36	197	125	96	67	128	47	114	151	70	61	101	81	75	119	119	91	69	119	63	149	61	61	77	90	95	201	183	0.002156	glyoxalase family protein, putative, expressed
LOC_Os12g34062	1	26	45	3	37	41	10	52	28	70	38	29	23	18	10	25	12	95	42	29	21	91	58	78	102	24	26	50	54	56	66	71	36	46	62	61	54	38	21	43	33	7	31	26	0.0111714	mitochondrial ribosomal protein S12, putative, expressed
LOC_Os07g35920	0	5	9	0	5	2	1	3	1	4	1	0	6	4	6	2	0	1	0	3	1	3	5	4	4	3	4	0	3	3	6	6	3	4	3	4	7	3	1	7	2	3	7	6	0.0185288	expressed protein
LOC_Os01g31360	1	152	135	12	84	48	5	64	89	69	45	55	55	80	67	29	7	34	27	62	32	84	49	76	107	59	29	57	50	44	86	63	48	61	93	73	92	56	51	42	29	63	98	67	0.00109328	expressed protein
LOC_Os08g38880	1	9	9	0	5	3	0	3	1	7	8	3	4	4	4	3	2	8	6	1	9	9	7	6	7	9	4	5	5	7	11	7	14	5	4	6	5	2	3	3	1	4	7	2	0.0221599	WD-40 repeat family protein, putative, expressed
LOC_Os08g22604	0	29	9	0	9	3	0	8	5	7	14	10	0	8	16	2	0	18	10	3	15	22	17	14	24	20	10	13	14	7	9	19	25	6	11	8	23	9	10	13	14	13	22	19	7.28287e-09	expressed protein
LOC_Os11g06170	1	41	42	5	22	5	1	16	47	7	16	19	27	14	25	12	1	30	9	13	7	24	17	20	19	22	15	19	12	18	22	17	27	23	23	17	29	15	12	12	16	16	50	14	0.0476749	bZIP transcriptional activator RSG, putative, expressed
LOC_Os02g46260	0	14	25	1	9	5	2	9	10	9	7	1	2	7	14	3	0	25	4	15	7	21	4	11	19	16	8	7	13	6	13	9	11	8	18	17	13	8	8	12	8	16	12	17	0.000136865	OsSCP9 - Putative Serine Carboxypeptidase homologue, expressed
LOC_Os12g42550	5	289	260	28	128	67	14	102	112	94	92	86	101	146	129	47	37	158	73	141	84	125	74	137	135	110	87	127	59	83	138	86	96	103	138	88	151	89	73	84	83	112	168	124	0.000720655	methyl-CpG binding domain containing protein, putative, expressed
LOC_Os01g08560	5	276	257	31	157	108	19	115	176	142	173	106	134	151	113	103	50	171	133	113	77	117	52	107	139	68	60	70	87	64	113	87	127	91	114	58	113	45	57	53	57	60	152	101	0.00304101	DnaK family protein, putative, expressed
LOC_Os02g33770	0	46	49	9	17	13	3	19	29	17	19	8	21	16	24	11	6	30	16	14	14	29	11	22	22	25	11	18	17	13	20	20	21	30	18	5	25	13	16	13	19	26	30	33	0.0409776	homeodomain, putative, expressed
LOC_Os12g16350	1	138	107	14	61	45	4	52	56	47	50	37	49	73	64	25	10	113	55	35	36	49	39	57	90	41	42	49	48	35	59	39	45	47	84	61	57	56	42	42	44	52	98	63	0.00751904	enoyl-CoA hydratase/isomerase family protein, putative, expressed
LOC_Os08g06110	8	429	271	38	192	117	31	144	141	157	140	110	120	123	189	87	24	238	125	104	64	230	125	190	269	126	99	180	141	112	248	203	152	220	241	219	183	175	117	138	124	185	337	246	5.46743e-09	MYB family transcription factor, putative, expressed
LOC_Os04g49450	0	46	9	3	19	9	2	12	27	16	24	20	13	27	10	4	5	33	16	15	9	37	13	27	19	29	15	17	10	21	49	44	6	12	35	31	20	13	24	24	14	16	17	15	0.0034631	MYB family transcription factor, putative, expressed
LOC_Os03g49730	0	15	24	0	13	4	2	5	8	14	11	4	6	8	14	2	4	13	10	5	13	10	3	9	11	4	9	5	9	9	5	13	11	12	10	8	13	11	11	4	11	6	14	13	0.0476749	zinc finger protein, putative, expressed
LOC_Os10g22430	0	78	52	3	32	14	4	18	20	38	21	32	21	32	33	20	9	41	30	28	30	35	24	29	52	29	24	19	18	18	52	44	27	36	52	29	43	30	11	32	19	41	48	37	0.000178647	gibberellin response modulator protein, putative, expressed
LOC_Os09g28940	0	29	15	2	15	6	1	15	18	16	11	9	6	4	20	9	1	23	9	7	6	18	13	17	20	15	7	10	10	8	17	16	17	17	14	13	17	9	6	9	6	22	10	9	0.0171879	ubiquitin carboxyl-terminal hydrolase domain containing protein, expressed
LOC_Os10g21214	0	79	56	8	26	13	1	15	19	22	30	28	25	35	17	26	11	66	26	26	25	41	50	49	62	32	22	13	28	16	59	38	21	42	53	44	57	39	19	22	29	17	43	15	0.00142883	photosystem II reaction center protein Z, putative, expressed
LOC_Os10g26340	2	689	268	35	74	105	19	112	223	377	137	160	218	232	264	197	104	410	613	300	137	477	343	305	452	316	275	189	399	300	253	414	497	369	446	296	330	335	191	387	251	227	270	295	0.0020865	cytochrome P450, putative, expressed
LOC_Os08g08000	0	68	41	8	35	13	2	34	43	24	26	17	28	35	36	20	7	47	22	11	24	28	36	37	37	20	23	28	22	22	31	46	32	33	36	15	35	17	15	20	22	24	38	28	0.0174679	DNA binding protein, putative, expressed
LOC_Os02g57820	6	386	287	42	220	130	27	171	222	163	144	149	154	173	190	119	50	250	143	140	141	181	104	187	204	156	121	166	127	101	186	123	179	128	212	144	153	122	120	116	112	181	212	171	0.0291462	AT hook motif domain containing protein, expressed
LOC_Os04g01970	0	59	36	4	30	16	2	33	27	28	17	24	14	24	20	10	12	31	14	22	38	34	18	25	30	22	21	10	19	13	32	17	25	18	39	19	25	26	27	21	6	22	40	27	0.0206732	SWI/SNF-related matrix-associated actin-dependent regulator of chromatin subfamily C member, putative, expressed
LOC_Os01g52920	1	48	23	1	20	16	1	12	19	22	22	15	9	23	23	5	4	24	20	13	16	25	17	33	24	22	9	10	16	9	32	17	16	15	40	17	31	21	21	15	11	11	39	25	0.00124528	expressed protein
LOC_Os10g22950	1	63	41	8	28	17	2	23	19	24	20	19	26	26	36	15	6	39	17	16	10	31	9	23	52	21	16	31	11	9	38	22	25	28	41	37	24	29	22	21	10	34	53	26	0.0174691	calmodulin-binding transcription activator, putative, expressed
LOC_Os05g39840	1	41	27	4	17	11	3	14	21	12	9	13	9	16	20	3	7	21	17	24	21	27	15	22	29	17	9	10	18	18	27	18	11	13	23	13	20	14	8	6	12	7	28	19	0.0372554	expressed protein
LOC_Os08g01290	0	16	19	0	12	12	1	6	4	12	17	13	8	14	11	5	0	20	8	15	17	21	6	20	18	9	6	8	4	13	30	14	16	10	15	16	14	10	11	5	4	12	15	17	0.00539418	OsFBT12 - F-box and tubby domain containing protein, expressed
LOC_Os05g29920	2	87	79	8	49	11	5	40	37	25	39	34	28	41	48	24	6	54	16	33	32	31	26	53	40	27	33	35	29	25	28	30	43	26	54	29	42	20	27	13	18	37	64	49	0.0343793	expressed protein
LOC_Os07g05570	1	33	37	6	16	7	6	23	29	27	19	19	24	24	36	16	3	28	21	9	29	30	24	23	39	57	24	26	12	13	50	33	13	22	41	34	25	10	19	5	11	15	43	17	0.016617	ERD4 protein, putative, expressed
LOC_Os08g09240	3	209	213	17	99	49	18	76	70	66	61	60	53	106	93	60	17	104	68	82	52	105	22	98	103	96	74	68	55	85	69	104	79	75	76	97	91	58	54	42	42	86	129	141	0.0108089	autophagy-related protein, putative, expressed
LOC_Os03g40260	2	28	43	2	15	13	4	27	18	13	11	13	10	12	10	12	1	11	11	22	7	19	25	20	21	25	25	18	15	15	34	12	7	21	8	26	35	19	2	10	29	22	24	24	0.00697587	Regulator of chromosome condensation domain containing protein, expressed
LOC_Os11g34950	1	18	19	0	9	12	2	10	11	9	7	6	8	13	16	9	2	19	11	5	4	2	3	5	9	5	6	2	1	6	4	5	9	3	6	4	3	1	5	3	8	6	10	5	0.0101132	expressed protein
LOC_Os09g32169	3	301	274	31	130	60	21	112	107	117	122	117	94	158	169	58	22	198	64	114	94	138	44	155	163	151	104	103	76	93	145	128	97	83	134	96	150	69	65	73	46	112	173	170	0.0418705	expressed protein
LOC_Os02g38050	3	254	148	14	103	53	14	102	83	93	96	77	46	96	129	62	37	161	115	58	101	152	93	134	126	127	91	97	69	74	140	107	92	124	151	90	120	80	62	69	55	116	163	134	4.99415e-06	joka2, putative, expressed
LOC_Os02g27000	3	235	187	11	104	72	11	138	108	133	88	81	97	108	131	47	17	138	80	76	91	114	67	127	168	109	91	83	80	84	84	114	123	106	137	82	90	76	54	73	49	87	116	92	0.00782314	ATP-binding region, ATPase-like domain containing protein, expressed
LOC_Os05g11750	3	204	192	18	77	39	22	67	84	68	55	42	54	57	79	42	14	100	44	85	57	101	49	121	108	72	69	82	97	56	126	102	82	81	102	96	103	77	65	67	41	84	126	91	1.85052e-11	protein kinase, putative, expressed
LOC_Os09g24210	0	47	43	3	25	9	3	28	27	14	20	19	15	9	21	10	7	37	16	8	9	20	15	26	34	19	5	20	9	14	29	23	20	24	35	23	28	16	18	19	22	21	32	9	0.0134196	expressed protein
LOC_Os01g13370	0	42	30	8	21	12	0	17	17	19	21	15	17	21	12	4	4	23	9	11	16	27	11	17	17	23	16	17	7	7	25	20	19	13	14	18	26	11	10	14	3	19	23	20	0.04778	seven in absentia protein family domain containing protein, expressed
LOC_Os04g56140	4	98	83	11	71	18	6	24	48	39	41	40	32	47	50	20	10	49	15	27	34	54	29	46	34	38	39	31	26	28	53	51	54	49	42	26	48	36	21	26	24	41	59	47	0.00957041	expressed protein
LOC_Os01g07400	2	75	59	4	41	18	9	20	18	19	23	18	16	34	27	25	12	28	23	23	29	42	23	47	41	25	24	16	16	26	59	48	16	29	43	27	31	15	18	20	14	26	43	34	0.00735976	WD40-like domain containing protein, putative, expressed
LOC_Os01g64930	0	24	24	3	9	6	2	10	5	8	11	5	13	10	9	6	0	17	1	9	7	7	3	10	16	10	8	13	11	5	16	7	7	11	9	5	10	10	8	7	6	10	16	18	0.0260274	expressed protein
LOC_Os09g35690	0	17	10	0	6	1	5	7	5	7	1	5	9	6	8	4	0	7	1	7	9	12	4	10	8	15	6	3	4	6	11	10	10	4	10	4	5	3	4	9	3	8	13	8	0.00934099	zinc RING finger protein, putative, expressed
LOC_Os02g39630	4	293	255	18	126	68	18	107	122	114	125	102	106	152	184	69	23	194	96	112	94	151	64	132	151	149	83	94	77	56	165	123	112	111	123	115	144	87	67	57	65	102	168	159	0.0388665	iron-stress related protein, putative, expressed
LOC_Os01g51290	1	62	27	1	27	16	2	15	26	33	22	26	24	31	47	16	3	45	11	24	20	32	18	53	37	21	21	20	22	22	43	21	24	37	55	22	34	28	22	24	11	27	22	30	0.00352531	protein kinase family protein, putative, expressed
LOC_Os03g60130	1	113	80	11	50	28	7	50	52	41	42	44	39	44	78	24	9	90	24	52	47	74	31	52	62	57	45	37	27	21	58	55	54	53	57	40	33	55	27	26	14	48	78	53	0.0328954	transcription elongation factor protein, putative, expressed
LOC_Os05g07740	2	19	19	0	13	0	1	5	11	2	12	13	3	4	7	4	1	10	7	3	13	11	10	9	13	7	10	4	3	4	14	12	6	6	3	14	19	8	15	10	5	13	9	10	0.0140778	receptor-like protein kinase 2 precursor, putative, expressed
LOC_Os03g15840	0	37	35	4	21	3	1	11	18	10	23	16	19	22	12	7	2	22	7	14	10	11	7	24	23	18	13	14	11	11	19	17	15	15	20	9	20	16	15	14	6	19	31	8	0.0211151	glycosyl transferase, group 1 domain containing protein, expressed
LOC_Os01g42970	1	102	88	14	48	27	9	49	59	21	41	37	41	58	48	21	7	45	28	23	36	53	21	46	71	37	25	31	40	26	61	31	35	34	48	34	45	32	29	35	23	42	52	35	0.0432452	zinc finger C-x8-C-x5-C-x3-H type family protein, expressed
LOC_Os03g60650	0	21	17	2	10	11	1	8	19	6	7	8	9	16	14	6	3	17	1	11	11	12	7	13	18	7	8	6	9	12	16	9	7	9	14	10	14	7	7	13	18	10	26	15	0.00782314	protein phosphatase 2C, putative, expressed
LOC_Os08g10350	0	11	10	1	9	8	0	11	5	5	5	2	8	3	4	5	1	17	3	5	3	3	11	13	10	12	6	3	3	4	7	9	10	2	8	6	10	5	3	8	6	7	17	11	0.029874	integral membrane family protein, putative, expressed
LOC_Os06g31060	0	61	63	5	16	8	0	20	15	19	15	24	15	25	33	4	5	29	17	27	16	32	20	36	24	56	19	22	16	19	35	31	15	30	41	25	51	23	15	20	10	28	26	29	4.13848e-05	PROLM23 - Prolamin precursor, expressed
LOC_Os06g03165	0	25	10	4	5	5	3	4	6	9	9	15	15	12	12	1	3	17	4	10	7	16	10	11	14	20	6	11	6	11	11	15	11	11	8	11	10	10	4	9	4	10	16	16	0.0203783	expressed protein
LOC_Os07g33300	0	35	38	1	22	9	1	31	12	8	14	10	14	20	16	4	1	22	12	13	13	13	13	18	14	20	18	11	10	11	27	20	15	10	12	9	11	10	4	16	11	17	29	22	0.0415906	expressed protein
LOC_Os03g21540	1	96	114	12	47	22	11	38	55	31	48	30	36	50	55	54	20	71	30	34	34	59	35	39	73	52	33	39	46	22	45	29	81	52	39	48	54	41	36	30	36	36	100	53	0.0322408	TKL_IRAK_CrRLK1L-1.8 - The CrRLK1L-1 subfamily has homology to the CrRLK1L homolog, expressed
LOC_Os02g13870	2	190	147	18	69	35	5	86	65	85	66	47	55	68	68	41	27	105	44	71	52	72	62	73	69	90	71	52	64	39	80	57	64	69	87	83	69	69	48	42	51	54	112	79	0.00598334	aquaporin protein, putative, expressed
LOC_Os10g41650	0	26	27	1	10	5	2	12	8	12	22	7	5	9	18	3	3	10	7	12	6	9	2	16	16	19	5	6	13	10	16	17	12	16	17	8	15	10	3	15	3	10	22	16	0.042008	OsFBX392 - F-box domain containing protein, expressed
LOC_Os03g11980	0	9	8	2	6	2	0	7	0	4	2	4	4	4	5	5	3	8	4	4	1	6	3	9	8	2	11	3	5	3	4	6	5	7	6	4	8	4	5	2	2	13	10	10	0.036688	beta-hexosaminidase precursor, putative, expressed
LOC_Os04g50216	0	22	19	0	13	10	0	3	2	2	3	13	5	9	13	3	1	18	8	4	9	16	5	13	7	12	6	1	5	4	21	13	6	8	16	9	15	4	7	12	3	10	10	14	0.0231927	SNARE associated Golgi protein, putative, expressed
LOC_Os01g01920	0	49	29	4	16	22	1	10	28	13	13	16	14	18	40	9	3	36	8	22	10	44	10	20	28	28	18	16	12	12	41	36	18	33	27	21	28	19	16	17	11	28	32	21	0.0012238	HD domain containing protein 2, putative, expressed
LOC_Os05g02260	5	205	255	30	138	56	23	84	79	81	86	73	60	130	94	49	26	138	48	90	84	113	62	80	104	93	62	83	60	59	114	85	89	84	111	82	97	84	64	68	65	124	148	126	0.000787117	expressed protein
LOC_Os08g02220	3	221	91	9	94	46	9	94	83	98	119	120	100	187	93	14	16	149	36	75	101	117	80	207	179	121	64	53	106	85	142	156	110	37	89	60	126	96	77	57	39	117	153	91	0.00268943	endoglucanase, putative, expressed
LOC_Os02g05630	1	98	86	6	55	22	8	32	27	36	30	35	28	42	38	24	4	46	29	51	34	52	23	43	63	46	26	38	33	21	43	35	33	43	34	38	51	35	31	17	24	31	84	52	0.000768012	protein phosphatase 2C, putative, expressed
LOC_Os02g36490	3	59	35	2	18	5	2	8	14	11	19	10	16	12	28	7	2	23	10	17	20	43	14	43	42	30	28	13	20	21	42	53	16	21	31	30	34	24	31	7	11	42	38	38	7.39296e-11	expressed protein
LOC_Os05g04630	0	52	29	3	26	18	3	17	32	16	14	7	11	20	49	13	2	38	18	18	17	40	17	19	40	38	18	7	13	6	49	29	14	29	32	36	33	19	15	17	11	15	30	41	0.0106475	retrotransposon protein, putative, SINE subclass, expressed
LOC_Os06g03180	0	26	10	2	7	7	1	3	10	10	8	14	15	14	12	2	2	13	4	9	10	20	9	12	10	23	9	13	9	13	21	18	11	12	8	12	10	11	5	11	4	10	18	17	0.0001741	expressed protein
LOC_Os03g34300	0	26	35	1	15	9	1	22	26	11	13	12	10	18	16	8	1	14	7	17	11	17	13	20	18	8	11	10	13	14	16	15	12	16	16	15	19	7	12	12	5	11	24	19	0.0229505	TMS membrane protein/tumour differentially expressed protein, putative, expressed
LOC_Os01g15120	3	126	132	7	66	32	11	71	35	54	68	50	44	57	69	57	13	51	40	60	37	63	27	72	54	50	52	70	35	52	64	63	68	53	71	41	84	37	34	44	27	52	70	65	0.0458648	hydrolase, alpha/beta fold family domain containing protein, expressed
LOC_Os10g41390	2	87	91	15	51	28	9	30	48	36	37	39	29	36	28	23	7	48	17	17	30	53	24	51	40	23	27	40	26	15	51	41	54	40	54	26	33	36	30	32	33	51	55	50	0.00190084	protein kinase domain containing protein, expressed
LOC_Os12g08180	0	7	13	0	9	1	0	3	4	6	4	5	3	6	5	2	2	11	5	2	8	10	3	7	11	5	6	4	1	4	5	7	11	6	1	9	8	4	3	5	2	4	9	5	0.0136977	receptor-like protein kinase 2 precursor, putative, expressed
LOC_Os03g55350	10	575	551	81	518	214	58	257	298	240	273	217	286	316	254	170	110	298	202	210	134	180	114	153	203	127	131	216	157	95	113	126	247	142	222	76	261	101	107	144	205	171	423	264	0.00929541	OsSub31 - Putative Subtilisin homologue, expressed
LOC_Os09g29750	5	132	116	23	64	36	14	56	67	56	36	43	44	65	46	33	17	78	33	32	49	64	40	72	61	51	53	38	39	34	79	58	59	61	56	39	57	46	34	41	42	64	87	78	0.00168167	ZOS9-15 - C2H2 zinc finger protein, expressed
LOC_Os03g27390	1	116	122	14	76	36	8	69	43	67	38	25	40	55	75	21	11	67	31	24	35	90	30	71	50	43	44	49	45	28	42	49	55	66	78	45	39	31	29	35	44	43	98	34	0.0314212	CPuORF35 - conserved peptide uORF-containing transcript, expressed
LOC_Os03g57430	1	77	97	5	48	24	11	47	46	32	27	32	33	39	45	28	22	61	40	27	25	53	33	59	68	33	23	52	43	15	46	26	39	51	61	26	41	28	22	40	24	58	81	52	0.0193825	expressed protein
LOC_Os02g16490	2	16	24	2	6	4	5	3	10	8	5	8	6	8	6	5	1	21	5	8	14	27	3	15	9	8	6	5	12	3	21	12	13	13	16	6	12	11	6	7	6	3	23	21	0.0142461	expressed protein
LOC_Os02g33420	4	349	276	31	177	105	24	120	140	162	139	110	96	135	223	85	46	205	137	145	144	198	106	160	203	175	122	146	108	80	162	167	154	173	177	112	124	101	108	105	79	123	218	178	0.00186055	ATPase, AAA family protein, expressed
LOC_Os08g45060	0	59	39	5	15	15	0	33	12	17	18	19	19	29	23	20	6	40	13	26	27	33	29	24	39	32	20	16	26	14	14	27	33	28	40	28	31	10	15	17	11	25	30	27	0.00180423	protein Kinase-like protein TMKL1 precursor, putative, expressed
LOC_Os03g02290	2	154	135	14	115	47	16	74	73	45	93	57	54	84	47	27	16	122	40	49	60	76	58	75	77	56	29	72	52	53	84	56	67	59	97	67	70	44	56	46	33	68	84	59	0.0325263	kinesin motor domain containing protein, putative, expressed
LOC_Os05g28960	2	35	43	4	21	7	3	15	29	12	15	18	17	30	12	5	3	22	11	18	18	14	7	20	29	22	18	14	30	13	17	17	23	13	35	24	21	16	6	12	12	15	16	28	0.0229234	acyltransferase, putative, expressed
LOC_Os03g56270	4	185	204	24	106	47	20	63	79	62	67	42	64	79	71	48	27	126	55	48	51	89	78	80	119	89	57	74	65	53	111	38	85	71	91	96	115	70	68	56	60	69	135	102	5.36108e-05	receptor protein kinase CLAVATA1 precursor, putative, expressed
LOC_Os05g28630	2	168	131	11	66	54	11	58	68	76	59	70	81	87	60	40	29	85	60	65	54	80	27	84	82	50	57	66	50	58	71	59	76	70	83	66	102	63	31	70	44	67	112	91	0.0107503	leaf senescence related protein, putative, expressed
LOC_Os05g46490	2	78	87	9	60	24	8	34	25	29	45	23	31	54	33	16	9	45	26	24	23	43	17	35	49	40	32	35	29	23	59	31	25	28	52	43	33	23	29	20	18	38	40	42	0.0408681	mov34 family protein, putative, expressed
LOC_Os05g29090	0	12	11	0	4	6	1	6	2	4	5	9	5	11	3	4	1	5	6	5	2	9	4	7	15	5	3	10	9	6	10	13	5	6	13	1	14	5	4	6	7	11	9	7	0.00140922	transposon protein, putative, CACTA, En/Spm sub-class, expressed
LOC_Os03g60720	2	289	177	25	99	99	11	160	136	126	132	95	122	159	101	62	24	198	103	154	101	189	93	148	134	118	115	124	120	96	143	132	148	127	149	83	133	84	89	116	89	146	216	105	0.000454889	expansin precursor, putative, expressed
LOC_Os01g58400	0	22	19	4	8	4	1	8	5	10	10	7	2	5	10	10	1	10	3	7	6	9	11	7	16	14	5	13	7	3	15	8	12	10	10	6	17	10	11	2	10	10	13	2	0.0131046	zinc finger C3HC4 type family protein, putative, expressed
LOC_Os01g58038	0	91	66	9	40	23	1	20	32	29	37	33	35	45	24	27	16	70	25	31	29	40	52	62	73	37	25	21	38	27	77	45	24	47	64	57	61	48	14	25	32	18	49	22	0.0027502	photosystem II reaction center protein Z, putative, expressed
LOC_Os07g48602	0	49	48	4	29	13	4	16	17	14	17	23	20	16	22	12	4	28	16	19	16	22	13	21	33	23	17	19	14	10	25	20	15	15	33	16	23	20	18	15	14	22	39	21	0.00168167	EMB1011, putative, expressed
LOC_Os03g25390	0	34	37	4	15	8	3	9	13	13	11	13	21	12	15	11	4	14	7	18	9	16	5	18	26	21	15	14	12	7	27	17	15	6	12	12	15	10	7	9	10	17	35	24	0.024101	novel plant SNARE 11, putative, expressed
LOC_Os02g42810	1	15	11	2	2	3	0	4	9	3	2	5	2	5	9	2	0	12	3	1	4	10	2	11	8	9	7	6	9	2	17	15	6	16	5	12	9	10	5	6	4	3	14	17	5.28932e-05	oxidoreductase, short chain dehydrogenase/reductase family domain containing protein, expressed
LOC_Os10g36650	4	80	80	13	50	23	6	36	60	52	60	49	111	75	63	108	8	57	77	31	12	21	20	33	34	8	24	32	29	28	35	26	63	19	28	19	66	23	14	30	18	33	51	38	0.00472441	actin, putative, expressed
LOC_Os06g50340	1	88	81	11	22	16	6	29	74	30	47	23	26	46	78	21	6	28	11	35	39	41	43	38	74	58	31	46	34	26	77	52	33	33	58	48	23	66	51	37	18	46	37	28	0.00137837	receptor protein kinase CLAVATA1 precursor, putative, expressed
LOC_Os04g59610	1	62	45	6	24	12	8	19	24	22	18	22	33	34	38	17	4	43	17	19	32	46	10	26	23	31	31	19	15	11	41	29	25	47	33	19	20	15	20	29	12	28	40	31	0.0301738	expressed protein
LOC_Os03g09250	2	133	127	12	50	32	4	87	60	43	68	40	51	91	56	36	10	71	32	59	50	76	37	54	66	33	45	44	48	29	58	70	56	62	62	61	68	33	34	43	32	74	79	53	0.0319253	inositol-3-phosphate synthase, putative, expressed
LOC_Os03g22790	0	32	16	0	5	9	0	20	9	28	21	52	18	53	18	4	2	19	8	10	8	54	24	34	19	41	20	17	6	15	40	52	8	13	20	19	19	11	9	18	14	22	29	19	0.04289	beta-amylase, putative, expressed
LOC_Os12g41180	5	118	132	12	62	35	9	43	68	56	43	41	51	55	82	37	13	69	39	48	43	59	41	49	67	81	37	41	49	42	58	42	58	35	80	56	68	40	42	22	48	63	96	61	0.010905	LSTK-1-like kinase, putative, expressed
LOC_Os01g09620	11	213	191	33	88	52	25	92	95	65	70	64	57	108	141	27	25	137	56	100	119	329	122	180	155	204	93	90	75	90	209	202	85	189	119	233	108	117	97	62	112	116	184	132	1.59213e-09	zinc finger/CCCH transcription factor, putative, expressed
LOC_Os10g05210	0	25	29	3	16	5	3	15	11	9	15	11	9	16	10	4	4	20	11	12	10	26	7	8	21	14	6	12	8	8	14	9	14	16	13	15	23	5	6	7	4	21	31	15	0.0409572	OsFBX368 - F-box domain containing protein, expressed
LOC_Os04g46390	1	130	93	12	54	26	14	53	61	48	32	36	36	46	82	29	14	64	45	41	38	80	32	65	65	38	50	60	44	25	79	66	44	75	60	50	64	44	35	32	14	39	80	79	0.0030007	chaperone protein dnaJ, putative, expressed
LOC_Os06g11800	1	50	54	6	23	14	0	54	30	24	23	31	30	37	23	10	11	36	11	22	14	11	8	15	10	15	10	12	12	9	14	16	22	4	8	4	20	4	7	6	13	23	25	32	0.00827248	annexin, putative, expressed
LOC_Os04g59550	0	101	81	6	58	18	5	40	36	40	39	47	40	67	38	17	9	54	31	59	28	44	30	41	50	39	28	34	36	27	37	38	43	40	38	49	52	35	22	36	20	47	68	45	0.0418705	phosphate/phosphate translocator, putative, expressed
LOC_Os01g10610	3	197	229	21	145	68	15	108	112	98	101	99	97	126	122	47	21	120	62	73	74	150	52	115	93	89	67	78	82	59	97	103	122	81	117	54	121	61	46	71	80	98	212	82	0.0409572	BES1/BZR1 homolog protein, putative, expressed
LOC_Os08g42620	0	19	16	0	12	1	1	15	4	6	3	9	7	7	10	4	3	15	5	4	3	19	8	8	8	5	6	3	9	8	13	9	13	11	6	9	17	6	8	7	6	7	10	12	0.0110152	zinc finger DHHC domain-containing protein, putative, expressed
LOC_Os11g34200	1	106	108	5	65	30	13	34	45	54	44	33	50	54	49	20	8	49	42	46	25	60	18	39	46	41	45	34	33	30	58	46	51	29	54	36	67	37	44	44	34	54	62	70	0.0155976	histone-like transcription factor and archaeal histone, putative, expressed
LOC_Os10g37740	2	73	94	10	41	20	3	34	25	15	28	29	29	53	36	24	11	40	31	49	33	30	22	52	55	51	31	27	27	31	49	44	32	44	47	37	43	23	15	30	21	41	94	62	0.000229978	CGMC_GSK.9 - CGMC includes CDA, MAPK, GSK3, and CLKC kinases, expressed
LOC_Os04g35430	0	37	33	3	44	17	3	27	27	16	8	22	10	22	14	8	8	51	8	18	15	34	22	23	21	31	20	18	14	9	23	13	25	16	26	41	22	19	16	20	25	14	38	39	0.0107005	PHD-finger domain containing protein, expressed
LOC_Os02g13110	1	67	88	7	41	23	14	38	38	24	44	29	28	36	44	19	2	33	18	29	23	47	48	32	61	59	23	19	33	18	43	21	39	57	42	25	63	33	34	35	37	36	44	27	0.00223312	serine/threonine protein phosphatase 2A 55 kDa regulatory subunit B, putative, expressed
LOC_Os03g11550	1	85	73	6	62	33	5	39	38	40	54	43	53	63	56	24	9	48	41	37	19	32	15	30	45	22	26	28	11	18	45	34	30	19	40	20	34	23	10	19	17	23	68	39	0.0416397	protein of unknown function DUF1675 domain containing protein, expressed
LOC_Os04g50760	0	18	7	1	11	3	1	8	6	7	6	2	0	8	10	5	2	13	2	8	9	12	3	16	12	8	14	17	6	4	7	6	9	3	3	4	7	9	3	6	3	12	8	12	0.0168154	ara54-like RING finger protein, putative, expressed
LOC_Os06g14324	0	5	6	0	4	1	0	3	2	1	5	2	0	0	2	1	0	2	3	5	1	8	0	6	4	1	0	3	5	1	2	2	2	4	6	4	7	2	6	3	2	3	5	7	0.0121571	caleosin related protein, putative, expressed
LOC_Os06g23460	1	40	30	5	13	5	2	18	13	18	22	11	16	22	18	10	7	14	9	23	16	20	12	10	18	20	17	12	12	11	22	19	17	11	22	18	25	12	14	9	11	14	38	20	0.0227964	KH domain containing protein, putative, expressed
LOC_Os04g23040	0	16	26	0	15	12	2	13	15	10	10	8	6	12	20	9	2	15	12	9	18	12	9	17	17	22	9	10	7	9	11	10	11	12	16	11	13	4	11	6	7	16	30	12	0.0204755	expressed protein
LOC_Os01g69080	1	104	83	12	61	18	11	37	57	26	48	35	31	31	41	26	11	45	25	39	25	56	15	35	43	56	36	43	25	34	43	38	44	37	33	43	61	30	32	24	15	46	88	86	0.0122634	acyl-desaturase, chloroplast precursor, putative, expressed
LOC_Os04g34450	1	78	63	6	33	24	12	31	32	33	31	29	21	38	38	10	14	45	23	31	12	39	21	39	38	28	18	28	28	37	50	39	33	32	38	22	43	36	34	36	17	42	53	32	0.00865059	expressed protein
LOC_Os08g12750	2	140	94	19	86	47	6	79	76	65	66	63	55	59	66	30	11	66	49	53	47	84	42	78	70	78	43	55	55	38	87	73	70	64	84	48	84	47	38	39	41	62	80	63	0.00109328	serine/threonine-protein kinase HT1, putative, expressed
LOC_Os11g01530	1	77	89	6	43	12	5	22	43	25	38	31	41	31	40	36	8	87	19	43	29	40	18	56	51	36	40	25	31	31	61	54	38	35	42	39	34	32	33	21	22	26	50	34	0.0247617	ferritin-1, chloroplast precursor, putative, expressed
LOC_Os04g40040	7	90	60	12	26	14	6	21	23	29	24	16	28	41	31	26	8	51	23	15	25	17	22	60	49	47	34	35	27	43	53	19	28	33	71	36	57	21	25	13	15	34	32	33	0.0194049	copper methylamine oxidase precursor, putative, expressed
LOC_Os03g07790	0	29	23	3	13	9	2	12	17	10	14	10	5	9	26	5	3	12	5	13	2	22	9	14	15	18	10	14	9	8	27	21	7	14	16	20	11	21	14	7	9	10	16	12	0.0144823	zinc finger, C3HC4 type domain containing protein, expressed
LOC_Os05g46890	1	143	174	19	102	54	15	96	81	55	72	61	62	111	93	38	20	98	57	110	76	94	40	82	83	81	52	59	58	41	96	81	77	79	80	53	88	69	66	54	49	79	105	85	0.0364856	expressed protein
LOC_Os01g52050	4	218	237	17	85	41	32	51	56	81	67	73	78	68	118	71	43	129	57	75	59	133	84	102	107	105	87	75	80	65	95	85	106	111	151	94	149	78	77	68	54	85	167	126	6.61216e-05	systemin receptor SR160 precursor, putative, expressed
LOC_Os06g23290	2	160	168	20	90	51	17	74	82	45	92	62	68	102	96	45	12	101	41	44	48	114	44	81	107	71	67	72	48	47	112	84	51	76	87	43	82	37	49	32	58	61	119	73	0.0364709	phosphatidylinositol 3- and 4-kinase family protein, putative, expressed
LOC_Os04g56980	0	71	63	3	25	14	4	29	34	27	35	40	28	31	31	15	10	38	21	28	21	32	14	34	38	37	18	38	19	23	29	25	37	36	38	22	37	26	20	23	25	38	56	30	0.00172437	SWIB/MDM2 domain containing protein, expressed
LOC_Os03g32270	0	78	72	5	33	21	2	28	33	20	24	31	28	33	62	20	3	44	26	28	27	35	17	38	48	42	22	33	23	24	41	29	23	44	33	31	55	24	26	22	32	35	68	41	0.000276987	hydrolase, alpha/beta fold family domain containing protein, expressed
LOC_Os03g54150	5	99	77	17	57	25	8	60	42	45	44	45	44	35	38	26	11	57	33	29	29	40	34	54	57	53	32	33	24	29	49	36	45	53	54	43	62	37	27	34	35	37	58	49	0.0347732	expressed protein
LOC_Os01g61180	3	144	144	20	92	30	17	59	70	49	68	42	60	66	57	37	18	65	51	60	51	83	43	65	72	74	40	49	43	44	60	50	62	51	74	52	76	39	41	60	44	48	76	78	0.0211151	exo70 exocyst complex subunit domain containing protein, expressed
LOC_Os08g27040	1	65	62	9	25	9	8	21	18	17	30	28	18	40	27	16	2	51	21	18	12	27	33	36	37	22	14	19	24	19	36	11	18	21	42	32	60	17	12	19	17	26	56	35	0.04818	lipid phosphatase protein, putative, expressed
LOC_Os02g38240	2	18	9	1	9	7	1	9	17	4	5	4	3	5	13	4	1	11	1	7	8	15	8	18	10	19	10	9	10	2	21	5	4	11	12	6	9	9	3	5	4	7	13	18	0.0120265	rhodanese family protein, putative, expressed
LOC_Os09g15420	0	7	8	1	6	0	1	3	3	0	5	4	4	8	3	1	0	5	4	2	1	7	4	3	7	1	2	4	3	3	8	5	9	3	4	0	6	2	4	3	5	8	5	6	0.0436976	NAD dependent epimerase/dehydratase family protein, putative, expressed
LOC_Os08g40830	0	113	97	6	60	33	10	29	49	26	57	35	42	75	67	32	14	81	32	25	22	74	38	59	71	29	18	45	38	31	69	44	15	65	73	57	69	57	30	35	30	72	88	68	0.0119548	pumilio domain-containing protein PPD1, putative, expressed
LOC_Os10g25090	0	73	61	6	48	26	4	40	30	19	36	25	27	46	42	14	9	52	9	19	26	25	27	39	56	37	17	34	19	20	40	41	33	29	46	34	41	26	17	26	18	27	44	34	0.00544681	STRUBBELIG-RECEPTOR FAMILY 6 precursor, putative, expressed
LOC_Os03g27320	8	195	203	32	85	48	28	46	60	63	95	54	60	94	75	36	16	101	42	79	47	82	71	104	99	83	65	101	60	70	101	65	89	78	100	63	106	58	90	34	56	80	124	81	0.00336142	steroid binding protein, putative, expressed
LOC_Os03g24450	0	33	26	3	12	7	3	11	25	11	4	17	18	13	15	7	0	34	9	6	12	5	6	19	19	9	11	14	8	10	20	22	10	17	23	12	23	13	13	11	10	19	29	12	0.0301334	OsPOP8 - Putative Prolyl Oligopeptidase homologue, expressed
LOC_Os05g01100	0	22	16	1	6	7	2	5	15	12	4	9	7	6	12	4	1	24	7	17	4	12	5	13	16	16	5	9	8	14	25	13	12	17	15	7	16	7	10	11	5	7	16	10	0.00915361	expressed protein
LOC_Os01g13170	2	85	98	13	51	31	9	27	39	32	43	34	26	39	50	19	9	74	31	48	34	48	25	62	59	43	26	34	23	26	73	42	40	43	59	43	43	30	19	30	26	52	76	51	0.0018018	ubiquitin-conjugating enzyme E2, putative, expressed
LOC_Os02g35600	3	335	302	23	167	105	29	115	167	129	162	130	137	199	173	66	35	198	91	189	104	179	80	149	151	141	100	130	97	89	194	119	127	118	146	134	172	116	108	95	86	129	219	181	0.0272001	PHD finger protein, putative, expressed
LOC_Os07g36420	1	112	122	8	65	24	12	54	69	36	52	38	54	43	46	19	10	82	34	60	41	64	39	65	73	57	36	45	38	39	66	61	41	48	64	52	58	44	46	35	52	46	68	51	7.87389e-05	proteasome inhibitor-related, putative, expressed
LOC_Os02g38680	4	76	50	12	30	25	5	33	43	28	27	28	22	32	41	18	4	61	16	16	22	29	25	27	38	33	12	36	40	25	51	27	35	30	40	52	45	24	35	24	14	30	50	46	0.0107108	EMB2423, putative, expressed
LOC_Os04g45650	6	353	328	44	165	118	22	149	152	149	155	133	169	173	130	83	57	232	106	174	107	172	98	176	124	131	141	178	97	124	142	122	169	114	154	118	185	111	85	109	124	196	269	172	0.0328887	expressed protein
LOC_Os09g20350	34	1578	1270	199	675	549	144	594	603	671	637	504	670	608	559	481	282	878	516	748	587	881	493	782	699	623	603	674	501	441	787	718	757	734	755	534	744	531	507	568	583	708	1176	626	0.000192946	ethylene-responsive transcription factor, putative, expressed
LOC_Os06g47350	2	219	235	24	73	89	18	109	86	91	64	54	99	98	119	50	24	128	52	123	86	126	51	108	123	92	73	89	72	58	110	94	79	109	96	87	129	74	65	43	32	113	196	165	0.00847952	RNA polymerase I specific transcription initiation factor RRN3 family protein, putative, expressed
LOC_Os01g41640	2	319	303	25	212	77	19	167	205	128	170	122	116	191	155	82	38	186	97	125	139	149	115	154	176	130	104	127	114	94	163	125	133	126	179	109	162	120	82	102	102	144	203	140	0.00675105	expressed protein
LOC_Os05g48600	1	31	34	2	8	8	2	14	9	11	12	8	7	4	17	11	1	18	6	14	9	11	6	16	16	11	18	3	5	27	9	6	12	13	22	17	31	15	16	4	13	14	17	13	0.0302663	glycosyltransferase family 43 protein, putative, expressed
LOC_Os02g27030	4	203	216	18	118	52	9	95	117	86	74	99	70	134	112	47	25	119	66	90	81	98	59	116	135	115	55	96	67	39	116	86	92	81	120	90	101	69	63	74	47	94	145	103	0.00230108	cysteine proteinase 1 precursor, putative, expressed
LOC_Os07g38530	2	60	28	3	25	15	5	27	19	31	22	30	23	38	25	19	9	26	20	20	17	30	18	36	41	21	15	25	15	24	22	43	26	23	32	14	38	14	16	24	27	27	55	14	0.0393042	STE_PAK_Ste20_Slob_Wnk.4 - STE kinases include homologs to sterile 7, sterile 11 and sterile 20 from yeast, expressed
LOC_Os06g30750	2	127	138	9	83	39	13	47	50	48	46	45	55	60	68	33	11	78	61	51	33	71	35	56	73	51	51	57	36	40	71	63	65	62	59	42	84	43	31	41	38	53	79	103	0.00191884	reticulon domain containing protein, putative, expressed
LOC_Os05g45080	2	42	47	3	26	10	0	23	30	17	15	14	14	18	13	12	7	26	10	27	7	35	11	22	23	21	21	30	31	4	15	18	29	19	36	12	33	16	20	10	12	21	26	16	0.0417134	anthocyanidin 5,3-O-glucosyltransferase, putative, expressed
LOC_Os06g51310	3	180	224	28	190	66	10	82	105	86	100	92	84	143	146	74	45	177	64	86	76	127	72	116	160	116	56	81	57	69	168	83	76	91	114	129	176	81	69	81	98	94	266	208	0.011848	PAZ domain containing protein, putative, expressed
LOC_Os04g51190	1	126	144	14	59	33	9	51	100	70	64	45	58	45	93	39	21	102	29	47	38	65	38	96	82	75	61	70	37	37	118	56	52	46	94	49	93	79	84	51	33	67	91	75	0.00137837	growth-regulating factor, putative, expressed
LOC_Os11g14544	0	111	80	8	27	21	10	46	32	39	29	33	23	73	41	17	6	72	21	29	38	52	35	66	55	52	27	30	20	38	76	53	15	52	66	54	62	37	33	22	19	37	90	51	0.000176448	expressed protein
LOC_Os06g50030	3	39	47	6	20	17	7	14	22	17	22	11	19	13	14	4	5	15	10	13	18	28	2	22	34	19	15	20	13	9	23	12	17	8	32	14	36	11	19	17	13	27	39	34	0.0203382	CAMK_CAMK_like.30 - CAMK includes calcium/calmodulin depedent protein kinases, expressed
LOC_Os03g15550	1	21	15	1	17	7	2	7	10	8	8	5	12	10	4	7	1	24	7	6	11	26	1	9	13	15	10	7	11	9	19	15	11	8	19	10	18	12	8	7	6	14	16	16	0.000959774	phosphatidylinositol-4-phosphate 5-kinase, putative, expressed
LOC_Os03g32499	0	26	9	8	7	11	2	6	18	12	1	13	10	12	6	5	1	7	9	2	9	26	6	26	30	15	14	12	13	9	29	13	15	14	30	23	12	12	11	9	15	10	16	6	6.82148e-05	expressed protein
LOC_Os02g57610	2	75	87	5	51	26	7	27	45	29	27	30	39	26	51	18	7	54	27	36	35	59	36	39	40	52	26	44	29	28	64	32	30	39	62	40	34	34	23	21	23	41	64	39	0.000131316	expressed protein
LOC_Os02g55670	0	61	44	6	34	14	3	24	23	19	34	21	21	29	28	12	5	50	17	37	21	33	16	29	45	22	10	19	21	18	27	29	25	28	30	31	34	21	16	20	14	23	35	39	0.0163352	expressed protein
LOC_Os03g16570	0	34	34	1	17	8	1	17	18	19	12	14	8	19	15	10	3	20	6	17	19	28	7	19	23	12	7	12	10	15	16	12	12	21	20	8	15	15	7	6	5	15	35	31	0.0248014	zinc finger, C3HC4 type domain containing protein, expressed
LOC_Os09g34280	2	33	23	4	16	12	2	10	13	15	11	10	10	14	9	9	0	16	9	18	14	13	4	24	17	16	19	13	12	13	32	10	22	9	26	17	20	15	18	12	2	18	36	30	0.0003072	ankyrin repeat-containing protein, putative, expressed
LOC_Os12g01770	0	30	30	0	13	12	3	10	16	22	17	10	8	12	21	7	3	21	11	13	8	13	9	9	11	14	13	19	8	6	26	11	10	23	17	34	9	20	13	14	14	16	15	17	0.0465462	protein phosphatase 2c, putative, expressed
LOC_Os01g07390	0	26	24	1	13	9	3	11	8	9	12	4	6	15	7	7	1	15	3	8	15	9	5	10	19	12	10	9	12	8	17	19	10	8	13	13	15	6	7	8	8	8	20	11	0.000639804	zinc finger, C3HC4 type family protein, expressed
LOC_Os05g47560	1	16	17	0	11	3	1	4	12	4	4	10	7	5	12	3	0	19	4	6	7	5	3	6	10	14	4	6	10	3	14	10	10	9	18	9	14	5	9	4	5	10	20	15	0.00675012	serine/threonine-protein kinase SNT7, chloroplast precursor, putative, expressed
LOC_Os08g09610	3	454	347	36	229	122	16	196	204	220	152	150	172	211	240	125	55	275	142	200	158	274	140	253	270	238	189	157	181	129	264	237	212	212	305	211	164	170	147	147	118	201	313	271	1.02864e-06	expressed protein
LOC_Os06g11860	0	32	34	1	13	6	3	5	10	15	16	8	5	13	13	7	3	14	15	15	4	25	7	8	22	25	12	11	5	10	36	14	6	11	12	16	29	13	18	10	5	17	30	29	0.00325314	ethylene-responsive transcription factor, putative, expressed
LOC_Os01g41870	3	60	54	8	23	22	15	26	32	19	17	14	17	11	21	10	7	32	15	15	11	25	7	48	31	27	18	32	22	20	32	26	27	19	30	18	36	22	22	36	15	28	47	33	0.0129147	protein kinase, putative, expressed
LOC_Os04g24550	0	54	52	3	25	19	1	22	21	21	25	21	20	32	26	17	3	37	23	14	19	17	17	30	16	23	12	18	14	18	39	19	26	28	35	17	24	12	20	15	13	22	40	35	0.0460568	ATP-binding region, ATPase-like domain containing protein, expressed
LOC_Os04g58720	3	107	113	16	72	40	6	53	64	42	55	39	45	80	42	24	12	76	28	24	42	52	53	58	55	22	29	46	41	30	53	58	47	58	44	39	48	52	41	43	48	46	89	44	0.0436316	anthranilate phosphoribosyltransferase, putative, expressed
LOC_Os01g46380	11	424	488	59	278	141	32	218	236	192	206	169	161	258	247	113	36	343	159	148	169	215	127	205	245	198	139	178	131	110	236	207	162	235	244	218	206	133	108	128	111	200	341	316	0.0197039	ketol-acid reductoisomerase, chloroplast precursor, putative, expressed
LOC_Os07g45064	5	227	215	30	112	77	28	72	81	78	99	63	83	101	97	59	26	176	78	48	59	118	106	128	107	76	72	81	89	66	93	81	96	110	124	88	123	73	48	65	59	119	192	131	0.00168167	Phosphatidylinositol kinase and FAT containing domain protein, putative, expressed
LOC_Os05g48760	0	23	23	1	12	9	1	13	7	6	10	8	8	14	11	4	0	13	5	11	11	16	15	5	8	2	11	6	9	4	16	8	3	8	19	8	15	10	14	9	7	14	19	8	0.0325319	protein of unknown function DUF1421 domain containing protein, expressed
LOC_Os06g38940	10	115	151	21	63	37	20	42	49	43	46	29	49	45	57	26	24	93	52	49	40	98	50	74	72	44	40	80	37	43	85	72	55	77	127	58	86	41	64	39	46	59	94	76	0.00115889	RMD5 homolog A, putative, expressed
LOC_Os01g08830	0	40	37	1	35	9	2	16	11	11	12	9	8	19	23	14	2	31	14	11	15	20	15	23	22	14	16	13	10	13	24	17	15	28	14	20	21	11	15	9	18	25	30	15	0.00230601	OsFBDUF1 - F-box and DUF domain containing protein, expressed
LOC_Os09g24412	1	161	158	12	89	32	4	63	72	53	57	48	52	84	47	39	22	128	72	54	78	67	50	100	100	98	55	53	40	41	109	73	94	63	101	99	84	61	64	71	69	44	82	54	6.56796e-05	chloroplast 30S ribosomal protein S19, putative
LOC_Os03g45180	0	61	54	8	29	28	2	25	36	31	22	23	17	25	41	16	5	54	16	16	19	36	17	29	21	35	31	19	25	10	29	37	21	28	33	23	37	17	22	30	22	25	36	28	0.0409572	expressed protein
LOC_Os04g04254	0	29	22	2	22	9	1	15	12	9	11	8	15	16	11	2	4	14	8	11	5	14	7	14	19	13	8	19	11	3	18	18	8	9	20	10	14	14	7	11	7	13	21	19	0.0128512	sterol 3-beta-glucosyltransferase, putative, expressed
LOC_Os03g16110	0	247	226	19	104	61	18	125	94	97	85	79	93	143	165	52	21	173	63	115	97	123	81	120	139	136	94	82	46	65	147	82	72	102	143	128	111	115	64	66	61	109	153	147	0.00754527	Ser/Thr protein phosphatase family protein, putative, expressed
LOC_Os02g27810	1	78	59	8	45	32	9	46	67	39	32	28	32	34	55	29	2	60	27	40	44	53	19	44	58	66	31	49	21	23	88	44	42	40	47	55	38	45	19	30	23	39	36	34	0.0171879	MazG nucleotide pyrophosphohydrolase domain containing protein, expressed
LOC_Os03g58090	1	35	23	8	13	10	3	20	18	13	12	14	12	15	15	3	3	12	9	21	4	18	12	17	12	16	11	15	16	15	22	19	16	19	22	20	20	10	10	7	7	26	27	28	0.00974295	expressed protein
LOC_Os06g09570	3	188	160	21	103	57	19	88	83	75	83	70	63	92	98	52	22	124	50	64	106	102	47	101	112	83	71	78	64	37	112	75	76	98	90	73	86	71	37	44	40	89	135	89	0.00492386	nucleolar GTP-binding protein 1, putative, expressed
LOC_Os02g47150	4	333	298	33	194	108	30	189	226	124	182	136	150	160	168	76	35	240	113	141	122	209	105	177	201	153	112	183	85	106	196	139	141	120	198	120	163	112	95	90	97	148	218	122	0.0298149	DNA topoisomerase 2, putative, expressed
LOC_Os07g07680	11	428	340	40	250	117	27	217	248	189	194	168	153	218	209	115	61	248	143	191	167	221	144	218	284	233	155	164	120	123	228	191	152	170	217	134	223	116	124	155	124	174	259	200	0.00308202	frigida, putative, expressed
LOC_Os04g46320	0	60	45	7	36	21	5	26	39	35	14	10	29	26	29	14	9	31	18	16	24	49	15	32	53	28	23	21	27	24	38	30	40	21	31	13	34	26	22	18	31	15	56	19	0.00232781	inactive receptor kinase At2g26730 precursor, putative, expressed
LOC_Os04g42670	1	81	54	14	44	20	3	31	44	42	35	35	35	44	35	21	3	61	21	26	31	51	31	47	47	60	33	25	31	17	52	37	31	29	40	33	42	22	31	23	26	21	32	40	0.0237219	OsFBL19 - F-box domain and LRR containing protein, expressed
LOC_Os11g32260	6	165	141	23	43	44	26	66	49	47	25	46	38	43	60	16	23	69	39	55	52	71	51	79	96	81	84	85	69	57	76	66	55	96	64	41	72	61	39	39	38	73	83	104	0.000163325	lysosomal alpha-mannosidase precursor, putative, expressed
LOC_Os01g13390	1	45	29	12	24	8	0	22	24	18	11	19	5	12	18	7	2	22	8	20	16	29	6	19	15	29	15	18	26	16	24	31	17	15	25	15	39	19	14	11	10	10	25	33	0.00721209	expressed protein
LOC_Os05g19470	0	11	12	0	7	11	1	4	4	2	4	4	5	5	13	0	1	9	3	11	6	6	5	8	15	8	9	10	7	4	8	5	4	4	8	6	7	3	2	7	9	4	11	12	0.0258206	expressed protein
LOC_Os06g41730	2	101	98	9	49	29	3	37	39	31	31	48	40	66	44	23	7	60	33	35	31	48	24	44	51	53	40	43	26	18	48	31	52	34	58	30	70	33	32	17	22	55	86	44	0.0101005	ARID/BRIGHT DNA-binding domain-containing protein, putative, expressed
LOC_Os02g39920	3	205	188	23	139	64	17	95	99	76	99	77	78	119	112	44	27	128	54	73	71	101	35	94	152	94	70	90	50	64	120	84	87	78	116	88	111	62	56	65	35	105	149	86	0.0195889	AT hook motif family protein, expressed
LOC_Os03g02420	3	248	274	26	142	83	26	104	120	99	130	113	98	176	183	60	23	154	80	130	138	162	80	164	173	130	94	116	75	67	132	111	125	119	115	108	129	76	64	61	71	93	171	145	0.0210801	KH domain containing protein, putative, expressed
LOC_Os07g40030	0	47	36	2	22	21	2	19	17	20	15	14	16	22	22	16	6	29	11	32	21	36	17	22	26	25	19	16	10	20	25	21	21	23	20	24	21	18	24	8	7	13	26	22	0.0301334	WD domain, G-beta repeat domain containing protein, expressed
LOC_Os07g46520	0	33	36	1	34	11	1	17	16	14	15	16	14	21	22	6	4	36	13	13	13	20	17	19	35	40	16	17	25	6	23	13	14	19	24	25	25	15	5	10	5	6	16	25	0.0404438	rhythmically expressed gene 2 protein, putative, expressed
LOC_Os08g41270	0	7	4	0	6	0	0	1	3	7	1	0	1	1	1	1	0	6	3	3	1	1	5	1	3	3	2	1	6	1	8	4	3	3	2	6	8	3	8	4	3	5	2	2	0.0182832	endonuclease/exonuclease/phosphatase family domain containing protein, expressed
LOC_Os01g64730	0	44	16	2	16	12	1	21	20	25	13	14	13	19	24	5	0	31	5	18	20	36	7	39	27	22	14	13	16	13	46	26	11	20	27	18	13	14	13	4	6	16	21	16	0.00937831	bZIP transcription factor domain containing protein, expressed
LOC_Os01g15630	0	119	110	22	72	53	12	48	56	55	56	60	34	54	58	27	16	83	23	33	32	56	33	56	65	53	42	49	49	35	59	61	42	47	65	57	68	29	38	41	26	46	119	74	0.0410885	zinc finger, C3HC4 type domain containing protein, expressed
LOC_Os03g21040	36	716	1143	158	717	336	127	417	295	317	372	389	388	560	366	237	158	507	310	318	266	310	172	340	260	256	209	315	199	210	370	260	256	248	215	181	438	158	182	197	272	314	655	635	0.0359341	stress responsive protein, putative, expressed
LOC_Os02g10700	1	131	99	9	64	30	3	36	68	78	64	40	40	52	42	19	17	96	31	33	49	74	60	70	36	69	64	36	68	24	54	58	49	46	73	57	81	55	58	53	55	62	124	95	5.56176e-06	OsFBL7 - F-box domain and LRR containing protein, expressed
LOC_Os11g01180	1	23	24	0	6	1	1	8	7	6	7	10	9	14	14	5	2	9	10	12	10	20	10	7	14	11	11	14	7	5	16	8	9	9	19	9	15	9	9	13	5	10	16	13	0.000318102	ulp1 protease family protein, putative, expressed
LOC_Os05g05710	5	159	169	11	82	45	7	74	74	76	64	62	81	83	103	35	15	111	53	56	60	92	32	88	102	93	69	76	56	47	88	88	99	78	84	67	85	44	41	52	44	55	96	95	0.000774773	serine/threonine-protein phosphatase 2A regulatory subunit B subunitgamma, putative, expressed
LOC_Os03g21914	0	20	29	1	7	9	4	20	10	8	7	13	12	10	15	7	2	15	9	13	12	16	7	18	17	16	13	13	9	17	24	13	8	7	14	13	11	11	12	10	6	13	20	17	0.00138795	ATP binding protein, putative, expressed
LOC_Os07g06410	0	21	21	0	5	4	0	10	7	15	6	7	6	8	7	8	0	12	4	13	9	7	2	15	13	12	5	10	12	2	14	10	8	9	9	10	5	7	6	8	6	15	7	19	0.0215549	deoxyribonuclease tatD, putative, expressed
LOC_Os11g19730	0	27	33	3	10	9	4	11	24	9	6	10	6	9	23	5	2	32	5	11	7	26	21	20	19	25	13	10	9	12	8	21	7	17	13	18	11	11	6	10	4	10	20	25	0.0290932	expressed protein
LOC_Os05g48800	1	126	92	11	90	31	8	41	53	42	41	35	49	64	91	44	14	82	39	64	31	87	35	54	69	70	47	53	35	41	84	52	41	60	68	59	64	40	43	36	27	51	80	64	0.0129264	drought induced 19 protein, putative, expressed
LOC_Os04g44830	0	16	10	0	3	3	3	8	6	6	8	6	3	9	7	1	1	12	0	7	4	11	9	8	9	11	4	5	8	8	15	8	8	9	7	9	10	6	6	5	4	5	15	18	4.35465e-05	thioredoxin, putative, expressed
LOC_Os06g06050	0	10	23	1	10	5	1	15	14	6	8	8	7	6	21	5	3	9	7	6	4	17	6	20	18	7	6	7	14	7	13	7	16	10	17	5	10	5	4	9	14	5	23	7	0.0323158	OsFBL27 - F-box domain and LRR containing protein, expressed
LOC_Os04g58910	0	35	23	3	16	9	1	10	13	14	10	8	6	8	14	4	10	23	9	8	13	16	6	14	20	18	9	18	9	9	23	19	7	23	21	20	11	21	16	18	7	16	21	18	0.000279047	receptor protein kinase TMK1 precursor, putative, expressed
LOC_Os10g03600	0	32	27	4	20	12	4	15	18	10	16	8	8	17	12	7	2	13	11	14	19	25	10	14	24	15	12	8	7	3	17	17	17	12	21	10	18	9	11	9	4	14	18	19	0.0440074	OsFBX343 - F-box domain containing protein, expressed
LOC_Os02g57750	0	20	13	2	6	3	0	10	11	13	8	4	7	11	11	2	3	14	2	10	6	6	8	9	11	16	6	9	11	5	13	9	11	8	17	12	19	8	11	3	8	10	9	15	0.0010581	protein binding protein, putative, expressed
LOC_Os07g39590	0	88	86	10	43	22	8	39	40	43	44	31	34	46	36	14	6	52	11	38	32	75	18	49	57	40	36	29	36	27	49	43	34	29	44	32	39	33	26	21	28	24	71	24	0.0063242	spotted leaf 11, putative, expressed
LOC_Os09g27050	0	27	25	4	19	6	2	15	19	10	9	11	9	9	8	5	2	16	10	8	15	20	16	20	20	4	13	12	21	8	15	18	11	7	17	9	14	6	12	13	6	14	9	5	0.0160388	HD domain containing protein, putative, expressed
LOC_Os01g57920	2	30	21	0	17	5	3	12	14	15	15	9	12	19	12	8	1	19	10	20	10	17	11	11	17	20	10	10	12	7	15	18	8	16	22	19	21	19	18	7	9	20	24	18	0.00554421	OsFBL3 - F-box domain and LRR containing protein, expressed
LOC_Os02g06640	61	1401	1264	180	653	412	189	477	592	511	592	476	521	612	627	388	184	683	415	588	590	682	408	679	590	592	540	568	377	385	728	445	637	563	677	409	660	444	433	365	418	718	906	846	0.0121091	ubiquitin family protein, putative, expressed
LOC_Os05g39730	0	15	13	2	7	4	0	4	8	5	6	4	2	5	10	5	3	8	7	5	5	6	8	12	8	4	3	5	3	7	7	10	10	3	2	7	5	7	3	6	8	9	12	11	0.0490018	SAG20, putative, expressed
LOC_Os01g15900	0	34	10	5	9	8	4	15	13	16	10	10	16	14	14	5	2	36	9	26	10	45	18	33	24	34	26	10	16	20	44	51	24	32	50	26	32	16	32	21	9	21	28	20	3.87703e-09	expressed protein
LOC_Os05g19280	0	15	13	3	10	8	0	7	4	6	0	2	7	13	11	6	4	14	9	9	6	9	7	12	19	15	7	3	4	7	12	14	9	10	14	11	13	7	5	4	5	3	8	10	0.0491904	expressed protein
LOC_Os02g35630	1	53	63	6	39	17	6	26	28	11	21	14	19	28	17	13	3	28	16	26	35	24	24	47	47	31	30	24	14	25	36	17	16	30	26	40	46	27	8	14	22	22	51	49	3.15985e-05	AAA family ATPase, putative, expressed
LOC_Os07g22390	0	42	45	2	16	10	3	16	19	22	25	18	18	16	14	10	6	22	10	17	11	31	8	29	30	21	21	13	19	9	23	18	22	19	24	13	21	18	16	16	9	31	46	30	4.81155e-05	ankyrin repeat domain containing protein, expressed
LOC_Os01g05840	0	32	24	5	17	8	0	9	11	16	10	13	16	13	16	15	1	22	14	18	11	21	8	30	22	14	26	12	11	15	17	20	10	23	18	11	14	9	13	9	12	11	36	12	0.0091787	oxidoreductase, short chain dehydrogenase/reductase family domain containing family, expressed
LOC_Os02g44500	2	120	123	12	49	39	11	57	59	47	47	40	44	49	56	23	11	65	41	64	34	68	26	54	45	48	46	44	39	32	73	67	60	29	47	35	57	46	25	42	32	50	84	92	0.0203382	glutathione peroxidase, putative, expressed
LOC_Os10g22100	0	59	66	9	47	21	5	35	43	25	23	32	31	29	41	17	5	33	24	26	23	42	22	41	56	43	18	21	33	14	44	38	27	32	42	27	24	28	23	24	20	43	26	41	0.00701147	expressed protein
LOC_Os04g47690	12	853	835	81	431	264	72	353	448	329	393	331	360	452	437	225	114	514	311	489	264	473	193	373	462	392	317	390	287	293	483	355	445	310	456	324	484	269	257	253	290	309	493	353	0.0066788	HMG1/2, putative, expressed
LOC_Os08g39890	11	673	566	56	300	157	47	295	396	305	225	222	231	343	505	224	71	360	256	267	288	339	184	470	517	372	271	324	155	269	389	287	278	295	510	224	366	294	225	206	201	303	536	470	7.05129e-06	OsSPL14 - SBP-box gene family member, expressed
LOC_Os01g52640	0	87	62	2	49	28	8	20	20	18	28	30	28	40	33	17	2	59	29	38	18	63	34	45	70	34	23	34	26	18	58	60	36	47	66	63	63	39	25	32	29	35	51	51	3.65601e-07	suppressor of phythchrome A, putative, expressed
LOC_Os01g70220	2	78	82	8	54	19	6	33	53	31	48	30	36	46	39	14	4	45	21	17	31	39	22	37	57	27	39	51	27	41	77	44	39	23	64	24	38	30	22	25	21	63	76	37	0.000351006	histone-lysine N-methyltransferase, putative, expressed
LOC_Os01g65440	11	244	204	33	73	68	27	112	136	116	67	48	68	106	97	63	36	149	52	108	95	153	77	176	173	109	106	91	100	128	126	122	100	127	131	133	138	97	99	79	65	114	137	134	3.69757e-06	universal stress protein domain containing protein, putative, expressed
LOC_Os06g13600	0	46	52	6	29	22	3	17	34	23	27	14	16	27	33	17	5	39	6	17	18	29	15	25	30	31	19	19	20	8	35	23	24	32	43	39	39	34	28	8	8	26	21	24	0.0148073	HEAT repeat family protein, putative, expressed
LOC_Os05g41930	4	247	253	25	123	80	29	110	107	92	96	100	91	145	128	59	32	177	89	124	98	144	46	134	151	117	69	86	77	104	140	100	80	74	143	77	124	80	88	65	69	100	190	166	0.0294293	N-rich protein, putative, expressed
LOC_Os02g37109	1	47	46	6	28	17	2	45	20	25	21	16	14	47	42	12	5	52	15	19	41	47	15	44	32	39	22	22	12	34	26	31	40	20	31	25	33	21	10	18	16	29	64	37	0.00329104	vegetative cell wall protein gp1 precursor, putative, expressed
LOC_Os10g38030	0	17	28	4	11	6	1	14	16	13	10	23	10	12	5	3	3	15	12	6	12	12	14	8	5	22	11	12	11	5	11	12	7	10	11	12	19	18	14	20	8	14	19	13	0.0343544	per1-like family protein, putative, expressed
LOC_Os10g04600	0	41	39	2	24	16	1	16	4	28	15	7	9	28	12	12	7	13	13	20	18	21	9	20	27	25	16	12	11	6	19	19	21	11	37	11	15	25	14	11	18	18	31	24	0.0192377	OsFBX359 - F-box domain containing protein, expressed
LOC_Os04g40190	5	254	239	16	123	79	22	89	101	132	108	84	99	140	140	73	34	162	86	136	87	142	80	128	121	136	91	99	89	57	144	98	85	110	95	103	133	86	92	65	58	110	181	147	0.0200419	circumsporozoite protein, putative, expressed
LOC_Os07g10610	0	64	66	8	26	12	6	27	19	19	20	21	18	27	37	18	7	49	23	23	22	35	31	41	28	36	17	27	17	28	34	34	34	25	38	17	47	26	26	23	22	36	56	29	4.90169e-06	expressed protein
LOC_Os03g48000	0	16	27	2	11	9	1	8	5	3	9	6	7	8	10	3	2	16	2	11	7	18	8	16	8	10	18	10	9	9	24	21	9	4	15	11	21	10	12	14	4	16	21	17	2.96386e-07	CorA-like magnesium transporter protein, putative, expressed
LOC_Os06g46770	41	2019	1471	206	1047	666	195	773	1099	981	943	637	713	1009	954	543	347	1134	726	890	703	1051	700	964	1126	934	820	836	719	619	1075	852	987	866	1156	820	1166	771	711	709	669	889	1129	1091	1.61678e-06	ubiquitin family protein, putative, expressed
LOC_Os03g14290	0	30	13	2	21	7	3	15	15	7	16	14	10	11	14	9	6	14	10	20	11	22	19	16	13	9	13	11	23	9	15	15	13	17	17	10	17	12	6	6	13	14	16	16	0.0356936	expressed protein
LOC_Os07g43316	0	77	48	5	44	28	6	41	47	32	49	32	27	45	53	17	5	50	20	38	32	40	37	45	45	59	29	36	31	28	57	33	21	39	45	39	38	45	29	20	12	33	50	29	0.0120265	SAP domain-containing protein, putative, expressed
LOC_Os06g51330	0	26	30	3	42	22	0	16	13	19	15	12	7	24	13	9	8	27	16	21	26	27	10	31	31	28	13	11	18	12	33	25	21	23	27	21	13	23	8	12	3	25	18	14	0.038467	expressed protein
LOC_Os02g55320	0	74	62	9	33	21	6	27	41	16	46	29	32	49	43	18	6	63	22	24	9	51	44	50	70	32	22	25	34	21	51	27	28	17	50	51	55	35	23	23	16	32	57	39	0.00858699	two-component response regulator, putative, expressed
LOC_Os02g57910	0	16	27	2	17	9	1	15	11	10	10	15	14	7	16	13	3	16	8	6	9	18	10	18	13	3	12	11	6	12	11	12	13	8	17	13	22	9	16	6	7	13	22	15	0.0480308	OsFBX73 - F-box domain containing protein, expressed
LOC_Os04g45670	2	18	18	1	11	9	2	11	8	11	13	12	8	8	9	5	2	10	9	16	15	8	3	7	28	10	9	11	6	19	14	19	10	20	18	9	16	15	9	10	6	18	24	11	0.0044143	src homology-3 domain protein 3, putative, expressed
LOC_Os06g40650	0	14	16	2	4	4	0	9	10	4	9	3	5	6	10	4	2	11	7	9	8	6	5	10	8	6	6	10	5	8	11	6	6	7	10	4	9	6	6	4	4	10	10	10	0.0409699	copine-1, putative, expressed
LOC_Os04g51809	2	128	113	11	75	53	14	61	66	71	75	49	43	84	58	24	15	93	43	62	66	73	44	78	74	61	47	37	45	36	81	62	53	48	71	59	57	44	40	40	46	51	83	57	0.042265	expressed protein
LOC_Os12g01180	0	20	24	0	5	2	0	6	9	9	9	11	9	16	13	5	4	10	8	13	10	21	8	10	13	11	12	14	8	5	18	9	14	9	17	11	17	8	9	12	5	8	18	13	4.84803e-05	WRKY57, expressed
LOC_Os11g40510	26	639	512	76	240	215	70	278	262	237	201	203	215	263	364	121	82	371	172	233	309	394	208	355	343	363	292	346	229	234	347	328	270	386	317	255	326	271	188	214	179	243	420	456	5.17434e-09	RNA recognition motif containing protein, putative, expressed
LOC_Os09g01680	3	33	25	3	17	6	0	9	5	16	17	7	12	18	15	8	1	12	10	5	20	9	8	23	14	31	17	19	19	7	12	18	14	22	17	19	23	13	9	11	7	15	20	17	0.000412831	DNA repair protein RAD51 homolog 4, putative, expressed
LOC_Os10g26990	2	87	93	15	57	25	7	40	61	42	42	39	40	56	45	23	10	66	31	32	42	51	22	46	42	37	36	43	28	16	48	46	33	47	39	45	73	34	28	33	32	51	66	44	0.0417227	OsFBK23 - F-box domain and kelch repeat containing protein, expressed
LOC_Os01g01040	2	35	22	4	11	8	0	14	28	24	14	6	14	21	22	7	3	24	9	17	16	24	14	19	29	15	16	13	16	11	34	11	15	17	25	16	19	17	23	11	15	13	22	21	0.00226968	expressed protein
LOC_Os03g51030	0	75	57	8	32	24	7	54	42	23	34	22	22	26	44	12	9	74	24	21	16	45	31	36	53	20	17	31	23	15	43	31	23	50	49	51	31	26	25	26	24	32	51	64	0.0211151	phytochrome A, putative, expressed
LOC_Os07g40480	2	84	92	10	60	28	11	34	57	53	30	31	22	34	60	14	6	81	29	33	27	43	28	44	71	47	33	42	32	31	62	26	35	38	66	54	66	40	41	22	25	40	68	36	0.00744328	zinc finger family protein, putative, expressed
LOC_Os02g57250	1	106	75	5	50	34	4	51	60	37	43	29	42	37	93	25	10	79	40	56	29	59	43	67	61	52	29	39	40	32	76	61	29	64	52	51	63	52	47	36	31	26	64	64	0.00599279	OsIAA10 - Auxin-responsive Aux/IAA gene family member, expressed
LOC_Os01g27020	2	80	81	7	50	28	15	42	40	27	32	29	28	29	40	16	5	53	28	21	43	48	13	39	39	35	32	27	33	17	49	36	35	36	54	39	52	31	37	20	30	35	62	42	0.00188403	transposon protein, putative, unclassified, expressed
LOC_Os03g31026	0	9	15	0	12	3	0	6	5	8	5	5	6	5	4	2	3	13	2	6	6	5	6	14	8	4	5	5	4	2	11	6	4	7	13	8	5	5	2	9	5	7	14	6	0.0243502	retrotransposon protein, putative, unclassified, expressed
LOC_Os06g07540	0	59	52	6	40	12	6	27	21	23	26	34	21	34	22	16	5	45	20	23	24	39	15	34	32	33	28	29	21	13	30	24	31	32	16	37	31	24	14	23	9	21	35	25	0.0291462	WD-40 repeat family protein, putative, expressed
LOC_Os07g01100	4	274	268	26	121	64	27	83	121	123	91	72	91	100	143	70	47	156	134	125	105	144	143	127	144	141	102	117	112	90	146	104	121	107	149	158	136	101	90	74	72	99	213	153	9.22594e-05	legume lectins beta domain containing protein, putative, expressed
LOC_Os06g33710	1	33	32	7	23	16	1	19	23	14	18	13	6	19	18	6	8	23	11	38	12	24	15	35	31	22	15	14	19	19	21	30	19	17	25	22	36	17	15	12	10	26	45	23	0.000787117	spermidine synthase, putative, expressed
LOC_Os11g47760	37	1613	1792	221	966	562	189	637	859	737	844	663	760	907	846	493	244	994	557	841	772	816	438	851	996	664	625	625	580	482	924	700	804	843	856	616	783	638	515	447	519	780	1148	824	0.00782314	DnaK family protein, putative, expressed
LOC_Os03g06420	0	90	59	10	48	39	10	52	46	30	42	32	24	50	19	14	3	57	34	47	25	48	27	53	69	34	29	27	46	27	65	42	48	42	45	35	56	33	23	21	12	26	71	47	0.019216	expressed protein
LOC_Os03g22890	8	327	275	22	165	107	23	175	180	126	136	122	107	191	199	78	35	201	88	131	153	157	124	166	185	169	148	116	92	112	228	143	121	185	179	142	130	144	101	85	83	160	209	223	6.82148e-05	GTPase of unknown function domain containing protein, putative, expressed
LOC_Os03g52120	0	37	38	6	25	10	3	17	17	20	14	14	12	16	19	10	3	25	10	13	7	24	14	22	22	13	10	16	11	10	27	21	20	16	31	12	27	17	15	10	10	13	34	11	0.00873955	DNA binding protein, putative, expressed
LOC_Os02g56480	6	210	208	22	66	57	16	123	108	84	74	59	98	82	88	39	23	123	75	115	87	115	87	104	148	100	104	84	62	66	92	108	89	124	119	93	150	66	67	105	63	133	104	107	4.24256e-06	PB1 domain containing protein, expressed
LOC_Os02g45670	0	13	12	0	6	3	0	6	2	6	8	4	2	12	8	3	1	2	4	5	4	10	3	5	6	5	5	7	6	2	8	3	7	5	9	8	8	7	9	3	4	8	12	3	0.0111714	myb-like DNA-binding domain containing protein, expressed
LOC_Os06g19590	0	47	76	10	33	27	7	39	17	18	26	31	29	44	21	19	6	32	24	16	29	34	21	33	52	20	25	21	29	25	35	47	37	31	28	30	83	10	15	31	23	43	80	81	0.0003798	estradiol 17-beta-dehydrogenase 12, putative, expressed
LOC_Os02g57200	0	52	42	6	33	20	0	15	34	20	24	24	20	32	33	17	5	40	13	25	16	32	21	30	30	24	15	16	32	21	39	24	29	12	36	26	24	26	13	15	13	20	41	26	0.0291462	expressed protein
LOC_Os02g38574	6	68	50	11	28	27	4	32	43	28	25	26	18	30	40	14	5	61	16	18	24	26	24	28	36	34	9	33	35	19	47	22	27	27	47	42	42	24	39	25	20	42	45	47	0.0231398	EMB2423, putative, expressed
LOC_Os05g01350	1	195	203	15	147	46	24	95	113	77	78	63	66	84	135	50	46	185	86	74	79	109	81	74	107	103	70	67	75	55	99	68	72	106	126	89	128	74	76	80	80	81	159	129	0.0321665	retrotransposon protein, putative, unclassified, expressed
LOC_Os01g04020	10	313	372	49	219	101	51	139	184	162	117	132	122	151	174	89	57	218	106	145	123	187	140	176	212	205	134	132	110	83	174	171	154	165	201	168	200	159	99	114	101	185	283	215	6.88109e-05	AP2 domain containing protein, expressed
LOC_Os03g06240	0	330	329	33	190	110	27	130	170	136	166	113	114	152	200	75	44	242	108	98	125	164	116	141	154	153	120	130	85	74	192	103	133	182	172	163	187	138	91	66	95	145	274	195	0.0193825	YT521-B-like family domain containing protein, expressed
LOC_Os02g36380	0	10	13	0	8	1	2	1	6	4	0	3	5	8	8	3	1	11	0	11	2	13	11	10	12	9	3	7	3	4	14	12	9	6	11	8	4	6	11	3	7	3	7	5	0.00238336	FAD binding domain of DNA photolyase domain containing protein, expressed
LOC_Os03g18970	0	21	26	3	15	10	2	11	17	13	13	9	10	12	8	6	1	17	9	8	7	9	5	17	18	14	14	12	5	10	11	16	11	10	17	6	18	13	7	10	7	12	19	15	0.0160388	protein phosphotase protein, putative, expressed
LOC_Os04g23140	9	640	642	70	374	230	46	301	343	340	336	261	278	336	458	153	79	370	223	311	247	334	177	314	373	316	213	274	175	182	350	277	292	270	375	252	350	273	216	209	165	287	479	326	0.0165777	expressed protein
LOC_Os01g52610	0	58	52	2	32	14	6	26	30	27	19	23	23	21	49	11	9	39	29	24	17	40	23	24	32	42	21	18	28	21	47	34	26	16	47	33	36	17	14	27	22	23	45	36	0.00268943	membrane associated DUF588 domain containing protein, putative, expressed
LOC_Os10g26850	2	51	50	2	17	16	4	26	20	20	20	19	21	31	27	7	3	34	10	21	18	26	14	28	30	20	32	23	17	10	39	25	26	28	30	29	20	27	16	24	5	19	39	28	0.000910922	expressed protein
LOC_Os02g57710	0	62	55	2	44	32	6	21	27	37	31	23	23	35	37	23	3	47	12	22	20	44	25	38	48	33	17	33	27	22	25	24	27	26	33	24	38	23	23	26	12	26	59	31	0.0131815	signal peptide peptidase-like 2B, putative, expressed
LOC_Os09g37040	0	80	60	6	35	27	5	50	47	44	42	47	31	48	45	20	12	75	26	38	36	52	51	47	61	66	33	55	34	25	86	32	33	33	61	49	53	37	30	26	20	37	51	42	0.00102136	DUF630/DUF632 domains containing protein, putative, expressed
LOC_Os04g06770	7	323	303	35	219	135	23	156	249	170	148	131	131	190	173	84	42	247	85	136	130	169	118	157	207	207	142	141	97	80	253	122	124	129	187	128	166	139	132	108	83	174	252	158	0.0155976	argonaute, putative, expressed
LOC_Os11g43950	0	18	30	1	14	9	2	10	23	14	14	9	12	9	23	5	4	16	13	8	10	17	14	18	13	11	15	19	12	7	14	11	13	13	17	14	15	5	5	19	17	15	21	20	0.00886492	dnaJ domain containing protein, expressed
LOC_Os09g35890	0	43	17	2	17	27	3	18	22	34	27	19	19	19	21	17	5	50	19	32	9	36	13	35	39	17	20	21	25	14	44	40	30	25	25	33	32	16	8	17	15	16	45	33	0.0301738	kinesin motor domain containing protein, expressed
LOC_Os01g17390	0	49	27	4	29	15	1	33	23	22	18	26	23	38	22	11	3	41	16	22	25	23	9	25	43	38	13	9	17	20	33	39	28	21	24	22	28	17	13	16	18	23	36	15	0.0371669	OsFBX5 - F-box domain containing protein, expressed
LOC_Os10g35520	0	97	94	5	62	27	15	52	49	34	44	42	35	43	57	24	10	52	45	51	50	59	23	34	76	50	37	54	33	40	49	37	65	39	52	34	54	23	42	27	26	41	93	63	0.00721209	hydrolase, alpha/beta fold family domain containing protein, expressed
LOC_Os07g32420	2	159	150	19	92	57	13	81	82	71	58	54	45	100	100	43	21	102	56	60	83	121	56	91	106	88	44	87	49	50	98	105	86	80	84	92	63	54	45	55	56	87	111	83	2.27397e-05	bromodomain domain containing protein, expressed
LOC_Os10g39420	1	98	105	18	48	28	18	48	41	22	39	26	51	46	44	25	6	58	42	43	24	91	55	63	70	43	44	35	40	41	73	73	36	38	59	47	46	54	45	33	26	34	46	55	0.00156414	CAMK_CAMK_like.8 - CAMK includes calcium/calmodulin depedent protein kinases, expressed
LOC_Os02g08500	0	44	45	4	28	9	5	9	13	8	22	13	11	11	38	10	4	42	6	8	26	34	29	14	30	34	10	12	13	8	42	13	17	19	18	21	11	26	13	10	13	22	39	29	0.00621782	two-component response regulator, putative, expressed
LOC_Os03g58230	4	175	121	19	71	63	27	109	123	106	99	104	65	106	72	21	16	155	61	116	76	110	64	140	101	131	87	89	76	106	107	132	77	64	98	104	197	63	82	89	39	101	75	192	0.00213318	plant-specific domain TIGR01615 family protein, expressed
LOC_Os06g43210	1	83	40	10	59	22	4	41	54	41	51	37	40	38	51	19	6	68	29	35	38	58	36	37	54	34	24	29	21	26	55	45	38	50	47	46	28	35	27	27	27	34	72	60	0.0174679	zinc finger, C3HC4 type domain containing protein, expressed
LOC_Os08g38220	1	28	35	6	16	8	3	15	17	15	14	18	15	31	20	1	6	29	11	8	9	52	13	27	38	9	24	20	13	7	39	34	21	12	23	9	26	17	10	11	21	12	55	19	0.00214149	dof zinc finger domain containing protein, putative, expressed
LOC_Os03g03660	0	37	28	0	15	12	1	19	11	9	10	7	21	20	16	8	7	19	14	17	24	23	10	16	31	19	15	16	19	8	38	24	16	21	35	11	20	9	13	8	7	10	25	10	0.00187291	CAMK_CAMK_like.17 - CAMK includes calcium/calmodulin depedent protein kinases, expressed
LOC_Os06g07780	1	41	60	4	18	21	2	36	30	25	30	27	33	36	24	18	5	31	15	26	22	28	15	22	50	40	19	23	19	19	30	29	34	16	25	23	28	24	20	17	14	31	32	30	0.0388427	vesicle-associated membrane protein, putative, expressed
LOC_Os03g61570	2	322	276	26	137	110	24	165	228	181	169	100	127	178	160	88	51	227	101	194	95	217	126	153	175	164	152	126	103	80	210	174	189	114	150	161	171	120	87	120	86	147	249	201	0.0121962	expressed protein
LOC_Os12g16280	0	47	38	3	26	8	2	20	21	23	23	14	14	36	35	7	3	33	20	19	21	32	13	21	47	14	18	14	18	16	29	22	20	25	25	19	28	18	12	19	11	30	44	23	0.0021505	expressed protein
LOC_Os03g04030	0	5	3	0	1	1	0	2	3	1	3	1	2	5	1	0	0	4	1	2	0	4	3	3	3	5	5	2	5	4	2	1	3	3	2	3	1	0	2	3	4	2	1	2	0.0193972	HVA22, putative, expressed
LOC_Os03g50450	54	916	969	168	465	242	195	301	355	259	311	255	307	343	352	251	168	455	277	387	328	478	314	419	651	424	377	431	472	282	568	362	604	401	606	425	583	457	416	348	418	420	599	405	0.00349377	inactive receptor kinase At2g26730 precursor, putative, expressed
LOC_Os12g01940	1	60	64	10	44	17	2	35	33	30	23	23	31	33	39	11	6	40	15	28	34	35	19	40	42	37	17	28	17	15	56	25	23	39	33	25	56	20	17	14	11	25	32	50	0.0319673	expressed protein
LOC_Os05g33050	4	89	80	11	51	23	7	45	50	34	47	60	45	63	34	8	9	54	29	27	28	38	35	44	82	47	35	39	49	32	76	37	71	54	39	39	57	31	20	38	24	32	58	44	0.00708514	ABTB1 - Armadillo repeats with a Bric-a-Brac, Tramtrack, Broad Complex BTB domain, expressed
LOC_Os03g06120	0	43	26	7	34	14	3	27	39	17	18	18	21	27	12	18	10	36	21	28	15	44	21	21	30	29	12	20	20	22	34	30	30	15	25	27	23	19	19	34	11	20	38	53	0.0117031	PLAC8 family protein, expressed
LOC_Os06g08390	0	15	15	0	8	4	0	7	10	6	7	5	4	9	9	5	0	12	9	7	6	6	7	12	13	7	5	8	10	3	17	14	10	11	12	9	10	7	8	5	4	10	7	6	0.00040796	Ser/Thr protein phosphatase family protein, putative, expressed
LOC_Os03g44620	9	484	479	43	273	177	42	243	263	217	212	172	204	304	359	109	55	316	136	228	246	247	142	241	285	252	167	217	154	136	306	212	242	267	288	204	225	160	178	145	127	206	326	240	0.0025438	chaperone protein dnaJ, putative, expressed
LOC_Os08g10450	2	33	37	3	19	13	1	14	15	8	15	14	16	32	15	14	4	22	21	15	12	12	13	27	25	26	7	13	13	8	22	19	15	16	19	13	28	12	10	16	12	22	40	24	0.0328662	nucleoside transporter, putative, expressed
LOC_Os01g13260	5	154	136	15	90	52	8	72	82	83	81	50	66	108	68	60	21	96	50	43	58	96	46	113	107	96	76	82	39	42	114	56	48	67	99	82	88	37	73	41	69	79	90	57	0.0109563	cyclin-A1, putative, expressed
LOC_Os04g17479	0	58	45	4	25	22	10	30	20	27	32	26	27	38	32	14	9	42	5	24	28	38	17	67	29	47	35	35	24	24	43	39	36	20	44	25	46	32	15	15	15	29	42	38	0.000122117	expressed protein
LOC_Os02g39710	0	38	36	8	20	16	0	18	32	26	19	14	10	16	36	12	2	33	22	43	11	52	21	30	48	36	18	18	20	19	55	33	24	27	41	35	30	24	19	8	18	14	33	39	0.00124444	CCT/B-box zinc finger protein, putative, expressed
LOC_Os01g39770	0	7	4	0	9	3	0	3	4	5	4	4	8	7	2	1	1	7	8	2	3	10	3	5	6	6	4	8	5	5	0	11	9	6	9	6	10	2	3	7	3	2	9	9	0.00772547	calcineurin B, putative, expressed
LOC_Os09g20024	1	22	16	1	19	3	0	6	6	5	8	8	2	13	11	4	1	9	4	12	5	16	7	12	8	21	8	12	9	4	10	16	8	7	8	15	10	12	5	5	6	9	10	23	0.00418197	expressed protein
LOC_Os03g41200	1	83	66	5	41	26	4	30	45	54	40	37	44	48	43	21	9	37	27	59	28	58	35	57	41	27	35	30	22	22	57	41	50	39	49	28	42	29	17	30	18	48	71	41	0.0476749	retrotransposon protein, putative, unclassified, expressed
LOC_Os05g12260	0	91	88	18	43	20	9	35	41	51	27	39	34	44	43	21	10	48	24	36	30	60	22	45	37	45	36	37	31	29	66	45	33	38	57	46	51	30	21	30	22	33	62	32	0.00936646	CAPIP1, putative, expressed
LOC_Os01g73900	1	28	20	1	9	4	2	10	14	16	11	16	10	16	17	15	2	14	7	19	8	25	6	16	25	15	8	13	6	8	16	16	16	12	22	25	21	10	12	11	9	17	35	35	0.0018018	DEAD-box ATP-dependent RNA helicase, putative, expressed
LOC_Os08g13680	3	20	26	3	9	6	4	15	17	8	13	12	7	11	14	3	0	13	13	9	8	22	14	14	17	21	20	15	6	14	23	19	14	8	16	15	12	12	8	15	5	16	13	13	0.00300547	expressed protein
LOC_Os07g32880	0	34	29	0	13	8	2	10	11	11	9	14	9	11	14	9	5	26	12	23	15	30	6	29	23	33	17	17	14	20	36	20	14	20	33	22	32	16	23	11	18	23	21	19	6.68344e-10	ATP synthase gamma chain, putative, expressed
LOC_Os04g41160	0	29	26	5	23	6	5	10	13	8	11	16	2	20	20	5	4	23	6	21	18	22	15	13	34	15	11	14	17	14	19	17	25	21	13	12	12	7	9	6	10	18	30	30	0.00243647	protein kinase, putative, expressed
LOC_Os11g18947	0	35	43	5	25	14	2	26	21	19	34	13	17	25	23	10	1	26	16	20	13	20	17	28	24	21	13	17	11	14	26	24	19	20	29	17	22	17	14	10	17	23	32	23	0.0183258	zinc finger, C3HC4 type domain containing protein, expressed
LOC_Os03g29350	0	17	18	2	16	7	2	14	14	9	6	15	14	19	13	6	2	10	11	10	6	20	9	12	12	12	15	8	11	14	22	9	9	16	15	8	17	13	9	6	11	10	25	10	0.0109563	von Willebrand factor type A domain containing protein, expressed
LOC_Os08g16930	0	67	64	9	50	27	2	35	37	27	30	30	24	30	32	17	3	50	20	45	26	28	17	42	38	41	27	26	29	22	36	42	36	33	37	27	38	26	14	18	28	31	60	27	0.0168154	expressed protein
LOC_Os02g38350	0	41	39	4	26	8	4	13	20	17	18	7	21	36	26	12	7	19	16	12	5	21	14	37	27	20	14	13	24	16	27	28	24	15	26	12	31	12	17	18	13	14	29	24	0.0104734	Regulator of chromosome condensation domain containing protein, expressed
LOC_Os02g07450	1	98	120	16	84	32	14	61	84	55	78	60	58	70	64	20	15	101	29	58	58	70	23	64	68	65	55	69	45	36	86	48	61	51	68	41	65	47	49	50	33	68	118	63	0.0140114	core histone H2A/H2B/H3/H4, putative, expressed
LOC_Os03g50780	0	31	19	1	9	5	3	15	23	14	14	9	7	12	17	7	5	29	20	18	8	25	4	21	24	21	13	13	12	10	31	23	17	16	21	19	14	6	6	13	9	18	24	12	0.0198847	PHD-finger domain containing protein, putative, expressed
LOC_Os01g59920	0	16	16	3	9	4	2	3	15	5	8	5	3	7	7	4	0	8	4	11	8	11	2	11	10	9	12	5	2	12	10	6	7	7	13	10	12	13	3	6	8	8	13	2	0.0206029	cysteine synthase, chloroplast precursor, putative, expressed
LOC_Os11g17290	0	37	46	5	47	11	5	28	27	21	17	21	15	27	18	8	2	34	24	22	17	31	17	29	34	23	26	13	8	13	39	26	21	30	31	27	26	13	9	13	12	21	42	23	0.0404206	expressed protein
LOC_Os04g57290	0	37	39	9	16	14	5	21	30	13	12	15	26	20	24	6	3	28	15	19	13	16	19	22	29	29	9	19	22	22	28	19	20	24	41	15	16	14	19	13	8	19	24	20	0.0246778	OsFBX153 - F-box domain containing protein, expressed
LOC_Os09g32930	0	48	39	4	22	11	3	12	14	14	28	15	12	21	16	14	6	29	25	21	26	27	7	25	48	25	17	27	19	18	30	27	25	13	42	21	41	14	20	14	21	36	39	45	1.12072e-07	retrotransposon protein, putative, SINE subclass, expressed
LOC_Os06g20620	0	24	27	4	13	8	3	18	14	13	16	10	11	25	11	4	3	16	6	8	15	9	11	20	12	18	16	7	13	11	16	10	17	11	18	13	25	8	9	15	8	15	21	16	0.00258869	OsMan07 - Endo-Beta-Mannanase, expressed
LOC_Os04g38914	0	29	19	1	11	6	0	11	7	11	10	17	11	17	13	11	2	30	4	15	12	29	3	19	20	22	13	14	7	19	24	23	15	5	13	12	16	12	6	7	10	8	27	15	0.00500167	expressed protein
LOC_Os03g24940	0	51	39	4	25	16	3	17	25	29	14	19	22	23	36	14	6	37	22	14	19	39	14	30	37	34	15	21	16	21	43	17	14	30	41	28	37	19	17	10	9	26	49	35	0.000849136	proline-rich family protein, putative, expressed
LOC_Os04g37690	4	395	383	41	208	96	34	161	179	146	176	175	174	266	249	91	60	339	104	161	166	213	116	197	247	185	145	147	137	103	200	145	168	172	203	178	183	122	111	108	108	159	322	253	0.010376	RNA recognition motif containing protein, putative, expressed
LOC_Os09g23350	1	68	81	11	74	30	6	36	37	37	40	41	14	43	48	22	5	45	23	35	37	47	25	42	32	47	31	31	29	23	46	48	30	46	37	33	40	29	19	22	27	46	56	33	0.0495844	trehalose synthase, putative, expressed
LOC_Os03g19560	0	56	37	7	24	23	2	17	23	29	11	17	20	19	30	15	4	31	9	35	23	48	18	43	43	44	26	28	22	23	41	43	42	49	50	35	37	26	19	24	20	29	35	21	9.28988e-10	tetratricopeptide repeat domain containing protein, expressed
LOC_Os12g38490	0	50	41	4	38	8	3	22	28	32	21	23	22	31	37	13	11	36	15	16	13	32	21	18	34	33	13	23	21	18	41	22	20	21	33	20	28	21	14	23	19	32	50	39	0.00687105	SCARECROW, putative, expressed
LOC_Os09g29780	0	11	12	0	9	2	1	8	7	6	5	7	9	8	8	5	2	9	5	9	4	11	3	8	9	10	4	4	6	5	8	10	6	4	10	3	9	5	7	7	10	11	15	11	0.0166909	expressed protein
LOC_Os08g32980	1	69	59	8	38	21	3	42	34	22	26	25	33	46	51	20	4	46	12	43	22	29	19	32	46	35	26	32	22	31	45	45	34	35	38	37	32	25	21	16	27	44	73	58	0.00187291	expressed protein
LOC_Os06g06760	4	97	81	12	52	34	4	45	45	40	63	34	58	46	65	30	13	82	42	23	37	56	31	61	64	21	43	35	43	40	44	57	33	66	67	43	96	48	29	37	41	49	99	84	0.00322506	protein kinase, putative, expressed
LOC_Os02g57090	1	71	82	9	58	25	7	39	68	50	36	39	36	22	41	19	9	51	8	34	43	65	31	44	55	51	39	41	34	23	61	37	30	41	48	72	33	26	31	30	23	44	53	42	0.00173316	anthranilate phosphoribosyltransferase, putative, expressed
LOC_Os04g31070	0	168	172	18	112	53	14	87	103	65	87	75	56	122	86	44	18	139	68	76	64	94	49	63	125	106	52	73	52	40	122	82	71	77	117	67	99	55	68	52	39	74	130	100	0.0328954	acyl-desaturase, chloroplast precursor, putative, expressed
LOC_Os06g12400	0	39	37	5	28	12	1	24	21	17	30	13	26	24	21	6	3	26	13	14	8	32	15	28	27	19	15	28	15	15	36	25	12	23	27	32	20	16	9	17	6	25	30	19	0.00675105	Homeobox domain containing protein, expressed
LOC_Os10g41200	1	55	45	8	28	15	2	23	29	26	23	45	19	27	28	12	12	37	15	31	19	40	21	42	47	31	22	18	24	19	43	37	23	30	27	29	16	20	28	18	17	21	42	29	0.0129147	MYB family transcription factor, putative, expressed
LOC_Os04g35560	0	5	4	0	2	3	0	5	2	2	5	1	3	3	1	5	0	7	0	2	3	4	4	5	5	1	3	5	6	6	4	7	7	5	4	7	6	7	1	5	1	3	1	2	0.00310511	glutathione S-transferase, putative, expressed
LOC_Os12g07160	0	44	38	2	35	30	0	29	31	26	34	26	15	37	21	9	9	38	30	18	20	50	21	36	43	23	7	22	17	16	32	27	34	17	41	18	27	16	14	22	18	34	47	35	0.0484123	plant protein of unknown function DUF869 domain containing protein, expressed
LOC_Os03g58070	21	971	792	167	720	381	98	535	527	491	517	427	464	534	487	315	174	723	405	539	480	613	387	521	621	521	432	399	352	318	494	422	545	512	563	391	526	358	294	321	312	454	729	515	0.0447377	frigida, putative, expressed
LOC_Os03g48970	2	57	96	19	33	25	9	17	24	20	40	30	27	27	21	25	17	74	48	40	42	38	29	48	48	67	54	50	23	14	69	64	27	61	43	66	75	36	46	36	36	60	57	61	0.000173172	nuclear transcription factor Y subunit, putative, expressed
LOC_Os04g18090	29	1370	1331	180	655	416	162	539	689	533	664	567	555	715	727	327	190	837	336	922	669	855	437	886	764	980	681	740	389	482	993	660	784	598	859	645	846	561	477	400	447	724	1044	683	3.78323e-07	histone H1, putative, expressed
LOC_Os01g13229	4	44	40	7	33	17	8	20	27	32	28	11	17	25	24	27	11	28	24	29	29	41	26	60	38	37	47	34	19	19	57	22	11	32	49	41	38	20	45	25	28	39	30	18	0.00137837	cyclin-A1, putative, expressed
LOC_Os04g57700	0	16	17	4	8	7	1	10	2	6	6	12	2	11	6	2	2	10	6	7	4	11	7	14	7	9	6	5	12	6	12	11	9	9	16	5	14	5	7	9	11	7	16	8	0.00185273	expressed protein
LOC_Os07g39470	2	41	33	9	29	18	3	25	32	25	29	12	17	17	41	15	6	39	10	19	19	39	18	23	33	38	25	26	22	11	35	22	17	31	30	14	36	24	23	18	24	28	47	24	0.00250599	gibberellin response modulator protein, putative, expressed
LOC_Os01g66970	2	10	14	1	6	4	0	6	2	4	7	2	7	6	10	6	0	4	4	11	7	11	0	10	13	11	8	8	7	9	11	6	7	9	9	3	14	7	10	5	5	9	11	9	0.00139846	zinc finger, C3HC4 type domain containing protein, expressed
LOC_Os05g43060	3	452	317	45	382	169	41	300	301	280	253	245	188	213	299	130	65	376	178	170	269	356	211	282	356	286	212	236	214	131	344	238	196	294	336	267	245	189	161	158	149	202	265	196	0.00403221	retrotransposon, putative, centromere-specific, expressed
LOC_Os01g52500	5	113	120	21	64	22	15	61	61	27	40	26	30	35	63	34	20	80	25	23	47	65	59	74	61	68	75	58	34	44	112	69	55	59	104	60	73	46	50	51	47	70	105	75	8.46118e-09	NADP-dependent malic enzyme, putative, expressed
LOC_Os03g27760	0	8	9	1	3	2	4	8	10	6	8	4	7	6	4	4	0	13	3	5	6	8	5	11	4	2	13	6	7	7	6	5	12	8	12	9	10	2	3	7	4	9	9	7	0.021825	nodulation protein-related, putative, expressed
LOC_Os12g40520	1	66	57	7	54	27	4	28	41	41	39	28	22	36	32	13	10	51	26	23	33	56	24	47	42	31	31	22	28	20	38	29	27	31	48	28	45	29	9	31	14	31	56	54	0.0107494	MATH domain containing protein, expressed
LOC_Os02g30640	0	44	54	4	41	20	6	23	25	33	41	24	23	30	32	10	8	35	19	29	31	41	10	46	49	35	17	24	22	22	27	15	29	28	22	22	28	28	23	23	19	21	19	45	0.0447649	basic salivary proline-rich protein 2 precursor, putative, expressed
LOC_Os02g17650	1	37	31	6	26	18	2	13	11	30	15	14	14	20	19	11	8	36	15	12	11	19	14	17	23	22	20	16	17	11	30	29	20	17	19	16	13	20	20	12	14	15	32	26	0.0490018	tocopherol cyclase, chloroplast precursor, putative, expressed
LOC_Os04g40090	3	158	146	18	89	58	22	69	108	88	69	60	48	98	122	44	20	152	62	40	48	138	78	108	119	94	68	54	54	42	152	95	53	89	97	103	78	95	58	30	38	72	134	109	0.0128364	zinc finger, ZZ type family protein, expressed
LOC_Os02g08160	0	13	12	1	6	3	1	10	6	2	5	4	4	6	13	0	1	8	2	4	9	12	8	8	13	12	14	11	3	2	11	10	9	11	6	5	5	7	4	0	7	11	14	12	8.10698e-05	OsFBD6 - F-box and FBD domain containing protein, expressed
LOC_Os01g33000	2	58	91	10	69	32	6	53	53	31	37	51	54	67	56	15	7	70	26	42	43	82	36	58	58	44	42	37	40	33	56	42	71	36	70	28	55	37	32	28	33	43	80	58	0.000720026	expressed protein
LOC_Os02g32290	0	30	23	2	18	13	2	13	17	15	13	17	14	12	22	6	2	21	18	19	14	12	12	22	22	17	17	10	14	6	24	21	18	28	14	22	18	13	9	14	8	12	22	17	0.0111714	expressed protein
LOC_Os02g35140	1	61	66	13	30	24	3	34	36	29	36	32	34	40	34	22	10	58	20	26	14	59	31	39	39	24	30	31	24	19	48	43	41	40	27	23	54	25	19	30	18	29	53	37	0.0208755	auxin response factor 7, putative, expressed
LOC_Os06g09390	0	142	99	8	101	40	14	70	80	63	73	62	51	77	99	49	23	147	48	101	62	113	62	95	89	73	51	60	43	48	96	71	78	71	96	85	108	58	40	66	38	72	122	88	0.00609809	AP2 domain containing protein, expressed
LOC_Os08g02690	0	133	136	11	98	69	16	71	93	61	82	75	56	90	43	52	19	102	46	54	75	99	71	80	92	57	55	86	42	56	81	64	66	53	107	55	84	55	37	29	67	71	90	73	0.0306497	MA3 domain containing protein, expressed
LOC_Os04g39629	1	42	45	2	35	18	5	24	23	28	25	35	24	37	31	17	6	30	22	16	29	39	18	27	33	31	17	24	19	10	46	22	42	27	48	17	15	20	12	17	13	31	31	32	0.0487321	RNA recognition motif containing protein, putative, expressed
LOC_Os01g72480	1	122	116	25	64	41	13	59	53	45	50	45	43	63	58	37	11	111	43	71	64	82	38	100	65	69	50	49	52	41	85	60	58	53	75	74	80	63	62	53	51	60	103	57	6.13861e-06	zinc finger, C3HC4 type domain containing protein, expressed
LOC_Os04g38920	0	17	16	3	12	11	1	8	7	9	6	7	14	16	7	4	0	16	3	9	7	15	5	19	14	9	7	7	8	9	17	15	16	6	8	9	13	6	1	12	4	14	18	11	0.0134293	DUF593 domain containing protein, expressed
LOC_Os11g09850	2	54	51	2	35	25	2	31	29	28	32	24	30	32	33	11	3	45	12	17	32	37	13	26	49	33	31	32	27	18	53	30	28	41	38	30	32	17	28	16	10	32	45	25	0.000490831	expressed protein
LOC_Os03g01550	0	24	23	2	11	16	3	20	11	7	16	10	20	17	10	7	2	16	10	7	14	11	7	15	16	13	10	11	14	5	18	17	12	15	12	8	16	10	12	16	13	19	8	20	0.040862	expressed protein
LOC_Os02g17500	0	50	44	7	30	18	7	31	28	31	32	18	24	25	29	17	2	31	24	19	17	35	14	36	44	28	30	24	19	13	42	16	23	28	41	13	42	15	13	33	18	38	44	35	0.0044647	transporter family protein, putative, expressed
LOC_Os05g18660	4	94	93	9	51	26	25	57	54	48	50	43	46	76	55	25	17	66	19	43	42	81	46	65	63	53	40	54	33	44	76	56	44	55	92	53	54	26	38	30	19	58	68	58	0.0128656	OsFBDUF24 - F-box and DUF domain containing protein, expressed
LOC_Os06g50330	2	81	74	16	43	29	15	24	57	39	34	39	28	48	57	17	10	56	27	29	29	52	19	33	47	38	19	50	37	25	58	49	48	45	62	27	35	38	26	36	50	57	79	43	0.0109563	senescence-associated protein, putative, expressed
LOC_Os01g58620	0	37	24	3	20	9	2	18	32	16	15	24	14	26	27	14	6	28	13	12	12	27	22	21	29	14	9	17	23	12	23	19	22	15	26	22	22	21	6	10	24	11	22	25	0.0432989	expressed protein
LOC_Os07g43030	1	78	76	5	49	33	6	54	60	46	44	30	40	44	43	27	9	66	47	37	47	60	44	50	64	60	31	42	38	28	57	46	45	43	61	36	47	40	17	38	25	37	54	29	0.00696829	calmodulin-binding transcription activator, putative, expressed
LOC_Os04g58960	1	80	79	12	47	20	4	40	46	28	39	33	28	32	55	25	7	56	18	18	29	42	55	66	71	21	32	27	36	24	71	45	32	56	61	62	31	59	35	22	16	50	77	59	3.15096e-05	regulator of chromosome condensation, putative, expressed
LOC_Os06g04020	21	494	428	69	238	186	78	230	215	227	250	209	190	316	376	135	71	417	145	422	297	477	187	425	349	433	258	224	154	267	349	305	233	357	345	274	490	192	182	145	179	310	514	553	3.56722e-05	histone H1, putative, expressed
LOC_Os03g44610	0	17	13	4	14	8	2	17	14	9	19	14	10	13	12	8	1	13	5	7	7	17	8	19	17	6	14	5	8	7	18	17	17	10	16	9	11	18	4	8	5	17	16	15	0.0437832	IQ calmodulin-binding motif domain containing protein, expressed
LOC_Os02g24642	0	10	11	1	9	3	1	10	8	6	6	2	5	5	7	7	0	9	8	3	9	8	11	11	9	10	7	8	7	8	6	7	3	10	8	5	4	6	6	2	3	3	9	3	0.0476828	photosystem II reaction center protein K precursor, putative, expressed

## Sheet: Table S4
Table S4. DEGs between Nipponbare and Osftl1 at stage R4 of inflorescence development.
Raw UMI counts, q-values, and annotations (MSU7) are shown. Colomn names indicate genotype_stage_replicates.
Locus_ID	Nip_R4_1	Nip_R4_2	Nip_R4_3	Nip_R4_4	Nip_R4_5	Nip_R4_6	Nip_R4_7	Nip_R4_8	Nip_R4_9	Nip_R4_10	Nip_R4_11	Nip_R4_12	Nip_R4_13	Nip_R4_14	Nip_R4_15	Nip_R4_16	Nip_R4_17	Nip_R4_18	Nip_R4_19	Nip_R4_20	Nip_R4_21	Nip_R4_22	Osftl1-insT_R4_1	Osftl1-insT_R4_2	Osftl1-insT_R4_3	Osftl1-insT_R4_4	Osftl1-insT_R4_5	Osftl1-insT_R4_6	Osftl1-insT_R4_7	Osftl1-insT_R4_8	Osftl1-insT_R4_9	Osftl1-insT_R4_10	Osftl1-insT_R4_11	Osftl1-insT_R4_12	Osftl1-insT_R4_13	Osftl1-insT_R4_14	q-value	Annotation
LOC_Os03g16020	0	0	1	0	0	0	0	0	0	1	0	0	0	0	0	0	0	0	0	1	0	1	13	21	14	18	9	18	9	6	16	5	6	12	37	14	3.26e-31	hsp20/alpha crystallin family protein, putative, expressed
LOC_Os07g32406	2	0	3	0	0	5	4	2	2	3	2	6	0	3	2	8	3	11	24	13	8	7	6	4	1	0	2	0	0	0	0	0	0	0	0	0	7.72e-06	expressed protein
LOC_Os01g61610	9	5	24	3	8	3	6	21	21	15	17	25	5	2	10	62	21	20	51	27	35	84	15	43	11	5	14	5	2	2	5	2	2	4	10	23	0.00860575	flavonol synthase/flavanone 3-hydroxylase, putative, expressed
LOC_Os04g36650	0	2	3	1	1	3	2	3	8	3	4	5	0	0	3	17	0	20	25	24	25	11	2	7	2	1	2	1	2	2	0	0	2	0	2	3	0.00437812	ZOS4-06 - C2H2 zinc finger protein, expressed
LOC_Os06g06750	3	1	10	0	5	4	6	5	4	17	5	6	1	1	8	17	1	28	30	43	44	25	4	8	12	3	1	1	2	4	3	0	1	3	17	3	0.0316119	OsMADS5 - MADS-box family gene with MIKCc type-box, expressed
LOC_Os03g37810	0	3	4	4	5	2	1	1	7	5	4	4	1	2	5	19	13	17	16	48	18	19	0	5	1	4	4	0	0	0	2	1	0	0	5	0	1.02e-06	expressed protein
LOC_Os10g42210	0	3	4	1	0	0	2	5	1	13	6	11	1	1	0	0	2	12	19	28	12	9	1	1	2	0	1	2	0	1	0	0	0	0	3	0	0.000284911	enoyl-CoA-hydratase, putative, expressed
LOC_Os10g37190	0	4	3	0	0	5	2	1	4	10	3	2	0	0	3	3	7	11	7	39	8	4	6	3	2	2	4	0	0	0	1	0	0	0	1	3	0.0339225	protein kinase domain containing protein, expressed
LOC_Os01g72510	1	21	0	2	0	7	0	2	6	5	5	2	0	4	1	4	2	26	43	25	29	12	9	7	4	0	1	0	0	1	0	0	1	1	10	0	0.0196854	eukaryotic aspartyl protease domain containing protein, expressed
LOC_Os01g01620	17	16	24	4	23	16	24	32	30	28	32	30	13	9	15	144	33	145	159	121	148	157	80	81	63	28	33	9	12	7	7	0	10	5	30	19	0.000402509	kinase, pfkB family, putative, expressed
LOC_Os03g61670	3	0	3	1	0	1	0	3	1	3	10	4	0	1	1	10	5	11	14	5	15	15	1	3	6	0	1	0	1	1	0	0	0	0	1	3	0.00328015	calreticulin precursor, putative, expressed
LOC_Os02g26790	6	1	11	9	8	14	3	12	7	11	23	17	3	6	3	22	17	26	34	38	32	21	7	7	24	1	9	6	3	4	9	3	9	4	18	7	0.0254712	expressed protein
LOC_Os03g18770	12	32	25	15	8	14	16	13	25	23	19	13	6	14	6	37	46	43	44	31	68	77	23	7	19	13	46	9	2	2	3	2	4	3	10	9	1.72e-07	wound-induced protein WI12, putative, expressed
LOC_Os06g35165	0	0	0	0	0	0	0	0	0	0	0	1	1	0	0	0	0	0	0	0	0	0	5	8	5	10	14	1	1	4	4	2	2	1	3	2	8.81e-11	expressed protein
LOC_Os05g30010	0	0	2	0	1	0	0	0	4	0	1	3	0	0	0	2	2	2	3	3	2	6	0	0	1	0	1	0	0	0	0	0	0	0	1	0	0.0434621	WD domain, G-beta repeat domain containing protein, expressed
LOC_Os06g18020	1	0	2	1	1	0	1	1	1	1	2	3	0	0	1	4	3	6	2	11	2	0	3	0	0	2	1	0	0	0	1	0	0	0	1	0	0.0409688	expressed protein
LOC_Os06g49830	0	5	4	2	0	2	0	0	1	2	4	1	2	2	33	0	1	19	23	31	28	2	2	1	3	1	0	0	0	1	0	0	0	0	10	0	0.0157011	SHI, putative, expressed
LOC_Os02g49420	7	8	16	5	6	5	5	18	15	20	23	6	4	2	5	54	41	56	56	74	72	54	13	27	27	5	13	6	7	5	3	3	14	3	16	8	0.000282947	fasciclin-like arabinogalactan precursor protein, putative, expressed
LOC_Os04g46830	0	0	0	0	0	0	1	0	0	0	0	1	0	1	1	0	0	0	0	2	2	1	7	2	3	2	11	2	2	3	1	3	0	1	4	1	0.000135267	LTPL122 - Protease inhibitor/seed storage/LTP family protein precursor, expressed
LOC_Os06g37510	1	13	14	4	9	8	2	10	3	7	18	14	1	9	4	4	3	47	50	18	41	18	4	4	4	2	0	0	1	2	0	2	2	0	12	2	3.09e-06	tetraspanin family protein, putative, expressed
LOC_Os01g01060	13	14	14	20	24	11	18	37	24	28	42	37	3	16	19	128	57	92	114	134	105	102	58	72	74	23	60	17	23	13	17	4	20	15	32	23	0.0164811	40S ribosomal protein S5, putative, expressed
LOC_Os07g37350	9	1	11	3	8	2	2	24	10	8	9	10	5	7	5	20	30	20	26	46	21	55	11	4	15	3	11	5	4	4	6	4	0	4	12	3	0.000409376	armadillo/beta-catenin repeat family protein, putative, expressed
LOC_Os03g63950	1	0	0	0	0	0	1	0	0	2	1	1	0	0	0	1	0	3	2	4	5	0	5	3	7	1	1	4	2	5	8	2	0	0	6	1	0.00930642	plastid-specific 30S ribosomal protein 1, chloroplast precursor, putative, expressed
LOC_Os02g02130	9	5	16	8	6	10	10	17	13	21	21	12	8	6	11	55	19	33	57	55	62	58	29	32	19	8	33	3	9	10	6	5	15	9	26	13	0.0164811	ribosomal protein L37, putative, expressed
LOC_Os02g44320	14	9	10	4	3	5	3	19	12	13	17	16	2	4	5	31	8	51	43	130	38	40	13	9	11	5	16	5	4	3	2	3	3	3	20	8	0.000122645	LTPL113 - Protease inhibitor/seed storage/LTP family protein precursor, expressed
LOC_Os05g07890	9	3	6	3	7	5	3	8	8	13	14	13	0	3	3	32	13	31	50	29	38	42	13	16	3	4	4	1	4	5	4	0	4	0	10	7	3.9e-05	embryo-specific 3, putative, expressed
LOC_Os12g07490	2	2	3	1	3	2	1	4	2	2	4	2	1	5	0	16	8	15	27	32	28	23	10	9	9	2	10	1	2	3	1	0	1	2	4	2	0.0416488	protein transport protein Sec61 subunit beta, putative, expressed
LOC_Os02g49700	14	10	11	7	1	6	1	8	3	17	6	10	4	14	5	24	9	38	48	56	22	37	7	13	4	3	7	0	0	1	2	0	3	2	7	8	1.34e-07	homeobox associated leucine zipper, putative, expressed
LOC_Os03g15870	0	0	1	0	0	1	0	1	0	1	1	1	1	0	0	1	3	1	5	7	3	6	6	2	11	3	4	3	2	3	1	1	2	0	6	2	0.0287614	ribosomal protein L4, putative, expressed
LOC_Os09g03630	1	2	3	0	2	3	0	3	2	5	5	7	0	1	1	6	2	25	19	16	21	14	2	7	6	1	1	1	2	0	2	1	1	0	5	1	0.0233477	ankyrin, putative, expressed
LOC_Os04g58710	5	10	14	5	5	11	5	5	11	23	17	11	0	13	10	12	3	40	50	58	43	25	8	12	8	6	16	3	5	1	5	5	0	2	13	4	0.000111222	AMP-binding domain containing protein, expressed
LOC_Os12g02980	0	1	0	0	0	2	1	1	0	0	1	1	0	0	0	3	1	0	2	2	1	0	9	4	8	1	9	2	2	1	0	0	1	2	0	3	0.0132874	nucleoside-triphosphatase, putative, expressed
LOC_Os10g06680	0	3	1	2	0	0	0	0	1	0	3	0	0	1	0	0	0	1	1	6	1	1	11	7	8	2	8	0	4	1	2	2	2	1	3	2	0.0148287	expressed protein
LOC_Os07g04330	12	6	8	7	7	8	18	28	18	19	18	18	11	2	12	74	33	53	64	83	82	70	35	45	41	15	19	11	15	18	8	6	8	7	29	8	0.0262954	expressed protein
LOC_Os06g05930	2	5	0	2	2	2	1	4	0	4	6	0	1	1	5	1	2	5	1	9	6	5	76	103	73	18	53	18	21	29	17	17	16	16	23	30	1.42e-46	expressed protein
LOC_Os12g25120	18	10	32	12	15	21	27	31	25	48	45	41	16	15	21	122	47	75	115	147	129	111	87	85	97	19	59	24	32	22	14	17	18	16	30	20	0.00568395	core histone H2A/H2B/H3/H4, putative, expressed
LOC_Os07g07320	5	2	6	3	3	5	9	8	1	9	8	10	5	7	9	25	9	14	25	18	19	22	11	10	15	2	16	2	1	3	1	2	1	2	4	6	0.000282947	glutathione S-transferase, putative, expressed
LOC_Os03g19436	1	1	9	1	2	4	2	3	1	8	2	3	3	2	1	12	6	5	8	10	6	14	10	4	4	0	1	0	0	0	0	1	1	1	0	0	0.000306194	expressed protein
LOC_Os05g48220	36	31	40	18	28	26	40	71	49	59	95	92	25	30	37	221	95	151	217	237	202	210	124	179	139	57	115	39	52	35	44	25	33	31	53	50	0.00628982	60S ribosomal protein L35a-3, putative, expressed
LOC_Os04g02490	0	0	0	0	0	0	0	0	0	0	0	0	0	0	0	0	0	0	0	1	0	0	11	20	20	5	17	8	6	10	9	7	4	8	12	5	2.04e-46	expressed protein
LOC_Os06g16290	11	5	17	12	10	8	13	20	13	14	27	30	3	12	4	65	33	45	71	91	91	86	48	48	56	7	50	9	12	7	3	9	9	8	20	11	0.0409688	ribosomal protein L7Ae, putative, expressed
LOC_Os06g06440	1	0	1	0	0	0	1	0	0	0	2	0	0	0	1	3	2	1	3	2	5	7	3	2	4	2	4	3	2	3	2	3	1	1	7	2	0.0237955	ABC transporter, ATP-binding protein, putative, expressed
LOC_Os03g54000	0	0	2	0	3	1	4	5	5	5	1	7	1	1	0	8	2	10	9	14	13	10	4	8	2	1	2	0	1	0	0	0	1	1	1	1	0.00751443	oligopeptide transporter, putative, expressed
LOC_Os07g42300	4	4	10	1	7	5	6	11	6	15	20	15	4	3	6	41	10	32	50	51	41	46	17	18	26	10	17	5	4	3	6	3	5	4	11	9	0.00243197	elongation factor protein, putative, expressed
LOC_Os07g01870	13	13	18	9	18	22	18	26	15	26	31	27	11	8	21	86	46	85	95	97	84	99	49	72	63	22	42	12	12	10	12	8	18	7	26	23	0.000657048	ribosomal protein L13, putative, expressed
LOC_Os08g08570	26	14	31	10	13	22	23	31	19	30	37	38	13	14	24	80	35	63	79	71	93	82	70	75	58	23	46	20	24	18	17	5	17	8	18	24	0.00519289	expressed protein
LOC_Os10g14180	1	5	0	0	1	0	1	0	2	0	6	0	0	1	0	0	2	2	1	2	3	5	26	9	16	9	5	5	0	6	37	1	0	2	2	3	0.00397308	expressed protein
LOC_Os05g41760	5	11	14	7	4	9	4	17	11	15	19	14	3	12	5	37	12	60	69	73	80	61	18	34	30	3	12	4	6	7	9	9	7	4	28	5	0.00583658	AP2 domain containing protein, expressed
LOC_Os10g09684	8	2	2	3	5	4	0	13	2	8	5	5	2	4	2	19	9	15	14	24	25	18	9	1	8	7	5	1	3	2	1	0	0	2	3	1	6.72e-05	expressed protein
LOC_Os10g30550	0	0	1	0	1	0	1	0	0	1	0	2	0	0	0	0	3	0	1	0	4	2	3	3	4	2	4	1	5	2	4	0	4	0	1	1	0.0455064	tRNA methyltransferase, putative, expressed
LOC_Os05g39860	0	0	0	0	0	0	0	0	0	0	0	0	0	0	0	0	2	0	0	0	0	0	4	7	5	1	3	1	1	1	0	0	1	0	9	1	0.000275262	expressed protein
LOC_Os06g21480	10	14	13	9	13	16	9	23	16	28	31	18	14	8	14	74	35	61	72	86	70	79	65	45	50	22	44	11	18	10	8	7	14	9	9	17	0.00496416	60S ribosomal protein L31, putative, expressed
LOC_Os07g07709	26	22	35	11	25	15	26	45	40	51	67	61	14	18	36	163	94	131	160	163	143	139	94	114	105	39	89	13	29	24	21	17	31	26	29	35	0.00423323	ribosomal protein S13p/S18e, putative, expressed
LOC_Os01g62420	6	10	15	3	9	10	16	13	6	13	11	15	3	8	5	48	14	46	51	47	59	68	20	22	31	6	23	12	8	5	2	7	6	9	12	7	0.000877619	triosephosphate isomerase, cytosolic, putative, expressed
LOC_Os06g01450	2	2	3	0	1	2	1	7	8	9	4	3	0	3	3	13	4	13	8	11	15	6	23	16	10	10	16	16	6	5	11	3	8	2	8	12	0.00989663	methyltransferase, putative, expressed
LOC_Os05g41110	45	26	45	17	31	39	40	54	35	57	75	52	13	26	39	230	86	164	192	199	190	236	128	174	148	35	103	33	58	27	28	20	27	42	30	42	0.0236339	ribosomal protein L7Ae, putative, expressed
LOC_Os03g31090	30	12	17	14	19	19	14	32	17	29	28	40	12	13	15	93	55	69	96	100	110	82	54	67	50	22	40	8	24	23	15	10	15	13	36	21	0.00138473	40S ribosomal protein S19, putative, expressed
LOC_Os03g04590	29	28	47	29	31	36	29	61	41	70	72	57	13	28	27	272	137	177	235	287	284	291	155	204	173	38	124	29	37	35	28	13	40	26	76	50	0.0485196	ribosomal protein, putative, expressed
LOC_Os05g11710	42	28	41	19	19	31	43	66	33	49	57	57	28	29	23	210	100	164	192	234	148	238	123	163	139	49	93	24	46	33	24	28	38	17	56	41	0.0132874	ribosomal protein L5, putative, expressed
LOC_Os03g38000	53	39	59	21	57	45	53	77	48	73	117	76	29	30	42	247	107	201	244	315	286	286	178	190	208	68	185	42	56	39	47	39	39	37	87	68	0.0239188	40S ribosomal protein S3-1, putative, expressed
LOC_Os01g47660	16	14	24	11	16	24	23	29	20	32	40	33	10	9	18	106	52	103	103	154	100	118	56	72	81	16	64	24	18	20	19	16	23	13	31	24	0.00647348	60S ribosomal protein L18a, putative, expressed
LOC_Os07g42450	22	17	14	8	14	18	15	29	26	31	51	38	11	11	11	109	37	87	139	127	128	138	66	77	70	24	51	14	14	15	24	19	12	12	26	21	0.00519289	ribosomal protein S2, putative, expressed
LOC_Os03g43510	12	13	33	5	16	13	17	23	22	29	26	25	13	20	21	48	22	54	69	55	60	52	34	39	29	12	15	14	20	13	11	20	22	13	27	13	0.0388488	expressed protein
LOC_Os01g60790	46	31	38	17	34	39	41	87	38	82	88	72	23	39	35	212	112	164	216	266	213	250	150	201	163	52	126	34	57	44	31	26	60	31	49	41	0.0248944	40S ribosomal protein S26, putative, expressed
LOC_Os09g31438	34	15	44	14	19	13	27	74	27	52	47	54	32	10	18	105	167	54	69	22	68	198	321	129	266	73	185	67	72	68	49	63	80	46	37	64	0.0287587	OsSPL17 - SBP-box gene family member, expressed
LOC_Os01g73530	1	0	0	0	0	0	1	1	2	3	1	1	0	1	2	3	2	3	0	8	5	4	8	3	7	2	4	1	3	8	1	2	5	2	5	6	0.0164811	ABC transporter, ATP-binding protein, putative, expressed
LOC_Os07g36140	4	7	9	4	2	7	6	3	6	11	13	9	0	5	1	33	23	28	43	73	48	44	16	17	18	8	12	5	5	7	3	1	3	7	7	7	0.0224416	core histone H2A/H2B/H3/H4, putative, expressed
LOC_Os03g22340	44	46	53	26	30	60	42	85	59	85	89	77	22	47	34	279	136	212	297	292	296	322	164	217	200	71	169	57	50	48	40	29	46	37	65	61	0.00346574	60S ribosomal protein L22-2, putative, expressed
LOC_Os02g29130	2	4	1	1	2	4	3	9	6	1	4	7	3	3	1	9	5	15	25	18	8	23	8	8	5	1	2	4	4	3	1	1	2	4	0	0	0.011096	ankyrin, putative, expressed
LOC_Os02g58220	7	11	7	1	5	4	6	9	3	11	8	18	3	3	4	30	12	19	24	29	29	32	13	22	17	1	17	7	6	5	2	2	5	2	10	6	0.0305392	RPA2A - Putative single-stranded DNA binding complex subunit 2, expressed
LOC_Os06g02530	28	25	28	11	26	16	13	42	35	29	42	38	14	29	25	92	75	118	129	249	132	154	85	85	105	27	46	32	31	22	12	17	25	12	29	32	0.00419955	expressed protein
LOC_Os07g12650	25	29	55	17	23	34	40	61	45	67	68	91	32	23	40	231	120	195	238	250	235	253	147	179	188	41	126	33	49	41	37	19	41	28	59	45	0.014388	ribosomal protein L7Ae, putative, expressed
LOC_Os08g27870	0	0	0	0	0	1	0	1	0	0	1	1	0	1	0	0	0	0	0	1	0	0	11	16	11	5	12	3	7	5	3	1	1	3	3	4	8.84e-19	EARLY flowering protein, putative, expressed
LOC_Os08g02410	41	46	84	28	49	60	66	83	60	99	136	106	36	43	67	329	134	280	331	316	315	339	223	269	240	67	213	41	79	65	49	47	47	36	90	73	0.00728392	40S ribosomal protein S13, putative, expressed
LOC_Os02g44870	30	126	19	13	5	26	7	10	37	12	8	11	1	25	9	35	16	35	38	65	56	40	49	29	20	9	76	11	11	12	5	7	6	4	7	7	0.0316119	dehydrin, putative, expressed
LOC_Os08g42420	1	1	1	0	0	2	1	1	1	1	5	3	0	1	1	6	3	3	4	6	6	8	10	5	8	4	10	4	4	2	3	4	4	2	7	4	0.00692305	expressed protein
LOC_Os09g39500	46	23	53	15	23	31	52	58	31	70	58	53	17	22	26	196	129	142	195	229	248	257	149	166	153	49	121	41	43	28	24	16	38	22	42	36	0.0345966	ubiquitin fusion protein, putative, expressed
LOC_Os07g39680	21	43	25	17	9	48	9	23	25	32	20	18	4	19	14	63	39	65	74	108	74	104	56	60	66	23	76	18	13	10	7	11	10	7	20	22	0.0316119	UV-induced protein uvi15, putative, expressed
LOC_Os02g46680	4	6	6	2	2	4	6	7	3	6	7	5	1	11	4	25	5	14	22	25	18	20	11	18	11	2	14	1	3	0	5	5	0	1	3	1	0.0104651	multidrug resistance protein, putative, expressed
LOC_Os01g66230	1	1	1	1	0	1	2	0	0	0	1	0	0	2	0	3	1	4	4	3	4	4	1	1	0	1	1	0	0	0	0	0	0	0	0	0	0.025402	csAtPR5, putative, expressed
LOC_Os06g05740	1	0	2	2	1	3	2	3	2	3	3	5	1	2	4	8	6	12	17	13	9	14	6	6	6	1	3	4	3	1	1	0	3	0	1	1	0.0238914	expressed protein
LOC_Os02g47140	78	46	75	45	53	53	65	136	80	127	150	130	38	49	55	345	166	283	313	343	349	385	215	232	285	81	203	58	91	71	63	55	58	53	113	72	8.38e-05	L11 domain containing ribosomal protein, putative, expressed
LOC_Os07g40220	4	9	5	5	6	8	9	6	15	18	4	7	1	4	1	23	11	27	53	67	33	37	66	18	36	12	26	13	12	26	126	9	1	10	37	17	0.0224069	expressed protein
LOC_Os03g02470	1	5	6	3	2	6	2	7	3	9	2	6	4	4	9	8	6	1	3	6	8	4	337	207	295	103	164	115	111	114	261	94	67	86	190	77	9.89e-86	expressed protein
LOC_Os12g01922	1	1	3	0	6	2	1	4	0	8	0	5	0	2	1	17	3	8	8	12	7	16	16	12	6	9	8	14	9	3	3	2	10	7	15	4	0.0455064	WD domain and HEAT domain containing protein, putative, expressed
LOC_Os11g01872	1	4	3	0	3	0	0	3	1	12	0	5	0	4	2	15	3	5	10	9	8	9	16	9	9	8	16	11	4	6	7	2	13	8	11	2	0.0287049	HEAT repeat family protein, putative, expressed
LOC_Os02g40010	19	21	29	19	15	17	17	40	27	48	52	66	18	17	29	76	67	131	160	196	137	135	88	52	78	19	64	9	31	21	15	18	23	14	44	22	7.39e-06	phosphoribosyl transferase, putative, expressed
LOC_Os08g41300	45	33	60	28	36	66	55	81	55	85	115	98	19	55	57	313	114	247	307	344	296	338	174	224	239	64	180	43	75	50	32	36	45	25	96	63	0.00989663	60S ribosomal protein L32, putative, expressed
LOC_Os07g44620	10	20	14	6	11	7	4	13	8	13	14	16	5	14	13	54	25	60	77	63	67	44	36	44	32	15	33	11	9	8	10	7	9	9	17	11	0.0409688	eukaryotic translation initiation factor 6, putative, expressed
LOC_Os06g42810	5	6	11	5	4	16	6	12	10	18	27	12	2	7	7	34	10	28	34	37	34	45	40	34	41	29	35	21	22	15	39	14	10	12	35	9	0.0265316	UBA and UBX domain-containing protein, putative, expressed
LOC_Os06g36520	9	1	4	2	1	0	5	7	5	9	3	7	6	2	1	18	17	21	26	9	24	37	40	25	41	13	25	8	11	12	6	10	10	9	29	13	0.00248319	GDSL-like lipase/acylhydrolase, putative, expressed
LOC_Os06g05910	0	0	0	0	0	0	0	0	0	1	3	0	0	2	0	0	0	1	1	9	1	0	26	25	29	15	25	13	5	12	16	5	4	7	19	14	8.78e-40	methyltransferase domain containing protein, expressed
LOC_Os01g54990	4	1	11	6	5	8	10	17	8	17	12	16	5	5	2	48	35	33	23	45	25	38	80	40	49	21	64	27	26	23	20	15	15	10	20	26	0.000120893	auxin response factor, putative, expressed
LOC_Os05g06310	52	55	83	40	42	72	53	134	61	109	129	108	31	48	54	317	141	274	316	450	388	398	209	280	263	70	217	49	80	64	43	35	58	49	81	64	0.000486937	60S ribosomal protein L18-3, putative, expressed
LOC_Os09g36710	12	11	11	17	7	15	16	27	12	18	22	33	6	5	11	58	38	50	62	78	91	74	59	39	50	15	31	19	10	14	8	3	9	11	11	19	0.0222337	peptidase, T1 family, putative, expressed
LOC_Os03g04750	75	41	79	36	36	56	48	125	89	115	124	115	38	50	70	381	155	281	330	449	360	376	248	254	282	74	193	64	94	42	49	48	64	49	93	103	0.0148287	60S ribosomal protein L21-2, putative, expressed
LOC_Os02g48660	63	63	101	43	51	63	66	122	82	140	125	137	34	53	74	454	224	358	439	527	450	466	276	345	347	73	262	81	109	69	62	48	79	52	120	99	0.0225633	60S ribosomal protein L31, putative, expressed
LOC_Os01g59990	46	48	70	34	39	63	41	98	74	117	106	102	30	45	70	284	103	254	292	299	316	310	215	220	251	69	204	52	63	54	55	31	55	47	115	83	0.0164811	ribosomal protein L24, putative, expressed
LOC_Os09g14520	0	2	1	0	1	0	0	1	1	3	1	1	0	1	0	2	1	4	3	13	10	4	12	5	7	4	11	4	5	4	3	2	8	2	4	4	0.000285199	integral membrane protein, putative, expressed
LOC_Os01g49290	61	45	72	44	45	49	55	125	62	98	108	112	41	53	58	321	181	280	298	335	313	342	226	255	246	76	158	62	80	73	45	38	46	55	106	81	0.000683015	WD repeat-containing protein, putative, expressed
LOC_Os01g17190	11	18	20	5	14	11	12	30	19	34	25	24	15	19	22	74	38	102	114	108	116	100	65	55	64	25	76	11	27	16	10	14	11	10	28	23	0.0386142	OsCam3 - Calmodulin, expressed
LOC_Os04g45720	7	3	8	7	8	12	6	10	8	30	15	17	2	7	7	45	22	54	87	78	73	56	17	37	17	15	26	8	14	6	0	3	1	7	17	8	0.00989663	aldehyde dehydrogenase, putative, expressed
LOC_Os12g06800	10	6	12	7	4	14	6	13	12	20	14	9	1	9	6	21	12	21	37	31	41	40	43	16	44	22	38	27	15	13	49	3	27	11	32	20	0.0361814	serine esterase family protein, putative, expressed
LOC_Os06g42000	9	9	7	3	6	12	12	19	16	17	16	22	3	5	7	34	27	31	56	54	58	41	37	39	23	10	18	12	7	6	5	7	7	6	15	11	0.0142512	peroxiredoxin, putative, expressed
LOC_Os03g18779	0	1	1	0	0	0	0	3	0	3	2	0	3	1	4	1	2	0	0	2	1	1	40	28	48	8	42	6	10	15	23	7	2	3	29	17	7.24e-20	expressed protein
LOC_Os06g49110	1	3	4	0	0	2	4	1	1	5	2	9	3	3	2	17	5	17	19	14	13	18	16	16	21	4	21	8	6	9	6	3	6	7	12	6	0.0207916	delta-aminolevulinic acid dehydratase, chloroplast precursor, putative, expressed
LOC_Os02g41904	33	47	64	25	41	43	49	68	66	84	67	56	17	33	27	114	76	199	220	367	250	237	163	156	111	34	105	33	55	55	33	22	24	35	70	59	0.00194575	DEF7 - Defensin and Defensin-like DEFL family, expressed
LOC_Os04g38390	1	5	4	1	0	1	3	1	0	0	0	3	1	0	0	3	2	4	9	4	6	8	1	1	2	0	1	0	0	0	2	1	0	0	2	0	0.0455064	wound/stress protein, putative, expressed
LOC_Os03g54780	5	3	3	3	3	1	10	9	9	9	8	10	4	3	6	18	11	30	14	13	19	17	31	20	27	10	22	26	7	8	17	6	22	7	28	9	0.0167642	STE_PAK_Ste20_KHSh_GCKh_HPKh.1 - STE kinases include homologs to sterile 7, sterile 11 and sterile 20 from yeast, expressed
LOC_Os06g37010	3	1	3	0	1	4	1	3	7	5	4	3	0	2	3	14	5	18	16	21	22	13	10	3	4	1	5	2	1	1	1	3	2	1	7	3	0.0455243	metal cation transporter, putative, expressed
LOC_Os07g08330	78	61	83	43	73	60	80	141	77	119	146	145	42	64	68	395	194	338	389	513	408	377	283	299	275	91	235	85	86	96	117	49	81	81	138	98	0.00989663	ribosomal protein L4, putative, expressed
LOC_Os05g01010	0	0	0	0	2	0	1	1	0	0	0	3	0	0	0	0	0	0	0	1	1	1	4	6	4	2	3	2	3	2	1	2	2	1	5	13	0.000439403	expressed protein
LOC_Os05g28210	44	25	54	23	32	21	39	90	146	69	72	69	26	24	39	348	290	154	215	179	244	375	94	155	132	57	136	48	31	33	15	14	33	14	70	77	0.00748405	small hydrophilic plant seed protein, putative, expressed
LOC_Os05g01240	0	2	4	0	2	1	0	10	6	6	6	2	4	2	2	21	1	12	4	10	19	9	36	11	17	18	14	6	12	9	13	2	2	3	14	5	0.0323819	AML1, putative, expressed
LOC_Os07g30970	8	7	4	5	10	6	15	15	22	15	13	17	3	7	11	66	39	48	76	65	65	62	11	16	15	7	15	4	4	7	5	8	6	2	17	3	4.9e-10	nucleoside diphosphate kinase, putative, expressed
LOC_Os10g39520	1	2	0	0	0	2	1	3	1	1	2	2	0	2	1	4	2	7	8	5	6	5	18	8	6	3	8	3	4	2	1	4	2	3	4	2	0.0361814	MLO domain containing protein, putative, expressed
LOC_Os06g44030	0	2	7	2	2	1	3	2	5	10	7	4	2	4	4	20	5	8	15	14	19	21	14	12	21	12	23	9	12	8	7	5	4	7	15	11	0.00989663	WD domain, G-beta repeat domain containing protein, expressed
LOC_Os01g22990	7	13	9	3	3	19	12	15	9	31	23	16	3	19	7	49	27	76	104	131	103	81	44	43	36	16	36	4	12	7	8	4	12	5	21	10	0.00989663	acidic leucine-rich nuclear phosphoprotein 32-related protein 1, putative, expressed
LOC_Os10g25680	13	14	28	4	4	1	10	20	10	24	19	21	7	11	8	20	13	23	25	46	35	51	41	14	46	40	49	27	26	18	28	16	36	21	53	16	0.0361814	OsFBL52 - F-box domain and LRR containing protein, expressed
LOC_Os10g27174	78	66	96	48	59	74	103	150	89	163	187	157	48	69	82	450	241	396	455	559	475	526	328	360	368	103	295	102	141	83	90	55	97	62	141	116	0.0115915	40S ribosomal protein S28, putative, expressed
LOC_Os10g32820	60	61	72	37	39	55	54	109	54	109	129	90	36	48	57	354	193	289	359	488	396	378	266	289	307	76	191	57	66	73	38	33	71	42	110	83	0.034168	60S ribosomal protein L21-2, putative, expressed
LOC_Os11g37390	0	0	0	0	0	0	0	1	0	0	0	1	0	0	0	2	1	0	0	1	1	2	3	3	9	2	1	3	2	0	0	1	0	3	0	1	0.00647348	OsFBDUF54 - F-box and DUF domain containing protein, expressed
LOC_Os06g40240	0	0	0	0	0	0	0	1	0	0	0	0	1	0	0	0	0	0	0	0	1	0	11	9	8	5	7	1	2	1	3	2	1	1	0	2	2.62e-11	retrotransposon protein, putative, unclassified, expressed
LOC_Os09g36976	4	9	10	4	5	10	14	20	25	17	15	13	13	7	7	34	16	54	44	37	62	54	30	32	30	9	20	9	10	11	10	3	2	9	12	13	0.0128571	trafficking protein particle complex subunit, putative, expressed
LOC_Os07g46660	14	14	31	12	10	12	10	29	18	33	25	37	13	21	21	70	29	73	54	69	47	62	98	56	85	33	75	24	42	46	32	21	25	24	48	38	0.0340537	ubiquitin carboxyl-terminal hydrolase domain containing protein, expressed
LOC_Os12g37550	2	1	6	0	2	1	6	4	8	2	1	3	1	4	2	16	7	11	12	11	7	10	9	20	12	2	16	3	12	9	13	6	7	5	12	6	0.0449299	PPR repeat domain containing protein, putative, expressed
LOC_Os11g04190	6	3	12	1	3	11	3	16	7	12	10	12	3	7	12	36	18	55	39	54	47	46	27	26	21	2	13	5	11	3	3	5	10	4	13	9	0.027403	auxin efflux carrier component, putative, expressed
LOC_Os09g07280	0	1	0	0	0	0	1	0	0	0	1	0	0	0	1	0	0	2	0	0	3	3	4	5	6	1	0	0	2	2	3	4	2	1	0	0	0.0205595	expressed protein
LOC_Os06g46030	1	7	8	0	4	10	4	12	8	12	11	13	3	10	6	26	28	23	42	33	36	37	93	32	67	22	63	18	11	14	17	15	9	9	12	21	0.00194575	DUF640 domain containing protein, putative, expressed
LOC_Os10g04130	11	1	12	2	8	6	7	9	10	13	11	7	3	4	4	31	8	30	35	26	30	34	48	58	57	19	29	12	19	8	25	6	17	21	30	15	4.62e-05	expressed protein
LOC_Os07g01820	47	45	75	22	25	52	68	67	82	101	91	87	26	54	49	263	120	239	320	196	307	343	219	221	178	77	169	51	62	43	30	25	76	20	78	68	0.038245	OsMADS15 - MADS-box family gene with MIKCc type-box, expressed
LOC_Os07g17560	0	0	1	0	0	0	1	0	0	1	1	0	0	1	2	3	1	6	3	4	2	3	13	5	10	2	10	2	3	4	3	2	1	2	7	4	1.02e-06	expressed protein
LOC_Os05g37970	13	19	18	5	10	11	5	11	9	22	11	12	4	9	4	23	30	29	50	75	42	34	31	25	25	6	39	12	5	7	9	3	8	1	7	5	0.0064613	universal stress protein domain containing protein, putative, expressed
LOC_Os02g05310	7	7	8	7	7	5	7	21	9	31	25	16	4	9	9	59	20	25	38	45	35	57	42	37	46	39	37	17	21	12	23	20	25	26	25	22	0.0409688	splicing factor 3B subunit 1, putative, expressed
LOC_Os07g44190	34	25	32	20	18	41	37	68	37	50	59	66	19	34	37	172	57	144	172	153	144	163	107	173	161	50	77	26	38	24	31	15	42	16	36	32	0.0340537	h/ACA ribonucleoprotein complex subunit 4, putative, expressed
[truncated: 177 more rows]

## Sheet: Table S5
Table S5. Primers used in this study.
[truncated: 29 more rows]
